# Supplementary material for: Prenatal and Postpartum Evening Salivary Cortisol Levels in Association with Peripartum Depressive Symptoms
Source: PLoS One. 2015 Aug 31;10(8):e0135471. doi: 10.1371/journal.pone.0135471 (PMC4556108; doi:10.1371/journal.pone.0135471)
Supplement: S1 Dataset — (XLSX) [file pone.0135471.s001.xlsx]

## Sheet: Återskapad_Blad1
Kortisolnr1	Kortisolnr2	cortisol_6pp_cat4	cortisol_6pp_cat2	cort6pp_1	cort6pp_2	cort6pp_3	Cortisol_diff	cort_diff_sqr	ln_cort_diff_sqr	ln_cortisol36	ln_cortisol6	cort_36_sqr	cort_6_sqr	lncort_36_sqr	lncort_6_sqr	DEPR_G_12p	DEPR_G	EPDS_6pp_TOTAL	EPDS_v36_TOTAL	Tidpsyk_ja_eller_nej	EPDS_v36_cases_10p	EPDS_6pp_cases_10p	EPDS_6_cat4	ppv6_ammar_R	ppv6_SLE_R_Grupperad	ppv6_partnerhjalper_R	ppv6_timsov_R	ppv6_tobak_G	Tobakinskrivning_Grupperad	Utbildning_G	Sysselsättning_G	Ålder_Grupperad	BMI_groups	filter_$	group2	group3	Tid_vaknade_v36	Tid_provtagning_v36	time_diff_36	time_diff_36_cat2	time_diff_36_sqr	Tid_vaknade_pp	Tid_provtagning_pp	time_diff_6	time_diff_6_cat2	time_diff_6_sqr	Kortisolv36actualweek	week_pregn_cort_cat2	Kortisol_pp_ppvecka_för_prov
3.5	#NULL!	#NULL!	#NULL!	#NULL!	#NULL!	#NULL!	#NULL!	#NULL!	#NULL!	1.25276	#NULL!	12.25	#NULL!	1.56942	#NULL!	1	3	10	7	0	0	1	1	1	0	1	1	0	0	1	1	3	2	0	0	1	05:00:00	20:20:00	15	1	225	#NULL!	#NULL!	#NULL!	#NULL!	#NULL!	0	0	999
2.2	0.51	0	0	0	0	0	1.69	2.8561	1.04946	0.788457	-0.673345	4.84	0.2601	0.621665	0.453393	1	3	10	1	0	0	1	1	0	0	1	0	0	0	#NULL!	0	2	2	0	0	1	07:15:00	21:30:00	14	1	196	07:30:00	21:30:00	14	1	196	0	0	9
3.1	0.65	0	0	0	0	0	2.45	6.0025	1.79218	1.1314	-0.430783	9.61	0.4225	1.28007	0.185574	2	2	7	4	0	0	0	1	1	1	0	1	0	0	0	0	2	3	0	1	0	06:15:00	21:05:00	14	1	196	07:20:00	20:10:00	12	0	144	0	0	10
3.5	0.8	1	0	1	0	0	2.7	7.29	1.9865	1.25276	-0.223144	12.25	0.64	1.56942	0.049793	1	1	8	4	0	0	0	1	0	0	0	1	0	0	0	0	2	2	0	0	0	09:45:00	21:15:00	11	0	121	07:05:00	20:49:00	13	1	169	0	0	9
3.3	0.3	0	0	0	0	0	3	9	2.19722	1.19392	-1.20397	10.89	0.09	1.42545	1.44955	1	1	8	2	0	0	0	1	1	1	1	1	0	0	0	0	2	2	0	0	0	06:37:00	20:01:00	13	1	169	06:25:00	20:50:00	14	1	196	0	0	9
3.2	#NULL!	#NULL!	#NULL!	#NULL!	#NULL!	#NULL!	#NULL!	#NULL!	#NULL!	1.16315	#NULL!	10.24	#NULL!	1.35292	#NULL!	1	1	4	3	0	0	0	0	0	1	0	1	0	0	1	1	2	2	0	0	0	10:00:00	21:20:00	11	0	121	07:30:00	21:30:00	14	1	196	0	0	21
#NULL!	3.3	3	1	0	0	1	#NULL!	#NULL!	#NULL!	#NULL!	1.19392	#NULL!	10.89	#NULL!	1.42545	#NULL!	#NULL!	999	999	#NULL!	999	#NULL!	#NULL!	0	0	1	1	0	#NULL!	0	0	#NULL!	#NULL!	#NULL!	#NULL!	#NULL!	11:00:00	22:00:00	11	0	121	05:00:00	22:00:00	17	1	289	1	0	#NULL!
3.6	0.8	1	0	1	0	0	2.8	7.84	2.05924	1.28093	-0.223144	12.96	0.64	1.64079	0.049793	1	1	3	0	0	0	0	0	0	0	1	0	0	0	0	0	2	2	0	0	0	08:45:00	21:50:00	13	1	169	09:00:00	21:55:00	12	0	144	0	0	8
2.5	0.92	1	0	1	0	0	1.58	2.4964	0.91485	0.916291	-0.0833816	6.25	0.8464	0.839589	0.00695249	1	1	5	4	0	0	0	0	0	1	1	1	0	0	0	0	3	2	0	0	0	06:20:00	20:02:00	13	1	169	06:30:00	20:50:00	14	1	196	0	0	9
3.8	1.42	3	1	0	0	1	2.38	5.6644	1.7342	1.335	0.350657	14.44	2.0164	1.78223	0.12296	1	1	2	1	0	0	0	0	0	0	1	1	0	0	0	0	3	3	0	0	0	08:00:00	20:30:00	12	0	144	07:00:00	21:02:00	14	1	196	0	0	9
3.9	0.92	1	0	1	0	0	2.98	8.8804	2.18385	1.36098	-0.0833816	15.21	0.8464	1.85226	0.00695249	3	3	16	11	0	1	1	2	1	0	0	0	0	0	0	0	2	3	0	0	1	06:00:00	20:00:00	14	1	196	06:00:00	20:00:00	14	1	196	0	0	10
4	#NULL!	#NULL!	#NULL!	#NULL!	#NULL!	#NULL!	#NULL!	#NULL!	#NULL!	1.38629	#NULL!	16	#NULL!	1.92181	#NULL!	1	1	0	2	0	0	0	0	0	1	0	1	0	0	0	0	2	2	0	0	0	09:30:00	21:50:00	12	0	144	#NULL!	#NULL!	#NULL!	#NULL!	#NULL!	0	0	999
4.4	1.06	2	1	0	1	0	3.34	11.1556	2.41194	1.4816	0.0582689	19.36	1.1236	2.19515	0.00339527	#NULL!	#NULL!	999	4	0	0	#NULL!	#NULL!	#NULL!	#NULL!	#NULL!	#NULL!	#NULL!	0	#NULL!	#NULL!	2	3	0	#NULL!	#NULL!	06:30:00	20:10:00	13	1	169	06:50:00	20:40:00	13	1	169	0	0	9
4.3	4.3	3	1	0	0	1	0	0	#NULL!	1.45862	1.45862	18.49	18.49	2.12756	2.12756	1	1	5	1	0	0	0	0	0	0	1	1	0	0	#NULL!	#NULL!	3	3	0	0	0	05:30:00	21:30:00	16	1	256	10:00:00	21:15:00	11	0	121	0	0	8
9	0.58	0	0	0	0	0	8.42	70.8964	4.26122	2.19722	-0.544727	81	0.3364	4.8278	0.296728	#NULL!	#NULL!	999	3	1	0	#NULL!	#NULL!	1	1	0	0	1	1	#NULL!	#NULL!	2	2	0	#NULL!	#NULL!	07:30:00	20:30:00	13	1	169	07:15:00	20:50:00	13	1	169	2	1	11
6.1	1.02	2	1	0	1	0	5.08	25.8064	3.25062	1.80829	0.0198026	37.21	1.0404	3.26991	0.000392144	1	1	7	3	0	0	0	1	0	0	1	1	0	0	0	0	2	3	0	0	0	07:00:00	21:55:00	14	1	196	08:30:00	20:10:00	11	0	121	0	0	10
6.4	0.76	1	0	1	0	0	5.64	31.8096	3.45977	1.8563	-0.274437	40.96	0.5776	3.44584	0.0753156	1	1	4	1	0	0	0	0	0	0	0	1	0	0	0	0	3	2	0	0	0	05:45:00	20:06:00	14	1	196	07:30:00	20:11:00	12	0	144	0	0	9
3.1	7.7	3	1	0	0	1	-4.6	21.16	3.05211	1.1314	2.04122	9.61	59.29	1.28007	4.16658	1	2	6	0	1	0	0	0	1	0	0	1	0	0	1	0	2	2	0	1	0	09:00:00	20:13:00	11	0	121	06:00:00	20:01:00	14	1	196	0	0	21
2.9	0.9	1	0	1	0	0	2	4	1.38629	1.06471	-0.105361	8.41	0.81	1.13361	0.0111008	#NULL!	#NULL!	999	4	0	0	#NULL!	#NULL!	#NULL!	#NULL!	#NULL!	#NULL!	#NULL!	0	#NULL!	#NULL!	2	2	0	#NULL!	#NULL!	07:30:00	21:10:00	13	1	169	07:30:00	22:00:00	14	1	196	0	0	10
4	0.74	1	0	1	0	0	3.26	10.6276	2.36345	1.38629	-0.301105	16	0.5476	1.92181	0.0906643	1	1	2	3	0	0	0	0	0	0	0	0	0	0	0	0	2	2	0	0	0	09:00:00	20:30:00	11	0	121	09:00:00	22:00:00	13	1	169	0	0	19
7	0.67	0	0	0	0	0	6.33	40.0689	3.6906	1.94591	-0.400478	49	0.4489	3.78657	0.160382	#NULL!	#NULL!	999	1	1	0	#NULL!	#NULL!	#NULL!	#NULL!	#NULL!	#NULL!	#NULL!	0	0	0	3	3	0	#NULL!	#NULL!	08:00:00	20:50:00	12	0	144	09:30:00	21:16:00	11	0	121	2	1	7
4.2	#NULL!	#NULL!	#NULL!	#NULL!	#NULL!	#NULL!	#NULL!	#NULL!	#NULL!	1.43508	#NULL!	17.64	#NULL!	2.05947	#NULL!	2	2	8	6	1	0	0	1	0	0	0	1	0	0	0	0	3	3	0	1	0	08:30:00	20:50:00	12	0	144	10:00:00	20:00:00	10	0	100	0	0	16
7	1.29	2	1	0	1	0	5.71	32.6041	3.48444	1.94591	0.254642	49	1.6641	3.78657	0.0648427	2	2	1	1	1	0	0	0	0	0	0	0	0	0	0	0	2	999	0	1	0	12:00:00	20:05:00	8	0	64	08:00:00	21:50:00	13	1	169	0	0	10
3.7	0.97	2	1	0	1	0	2.73	7.4529	2.0086	1.30833	-0.0304592	13.69	0.9409	1.71173	0.000927763	1	1	6	2	0	0	0	0	0	0	0	1	0	0	0	0	3	2	0	0	0	07:20:00	21:20:00	14	1	196	07:00:00	21:35:00	14	1	196	0	0	10
4.2	0.9	1	0	1	0	0	3.3	10.89	2.38784	1.43508	-0.105361	17.64	0.81	2.05947	0.0111008	1	1	3	2	0	0	0	0	0	1	1	1	0	0	0	0	2	3	0	0	0	07:00:00	21:40:00	14	1	196	07:30:00	22:00:00	14	1	196	0	0	18
5.4	4.8	3	1	0	0	1	0.6	0.36	-1.02165	1.6864	1.56862	29.16	23.04	2.84394	2.46056	1	1	3	3	0	0	0	0	1	0	1	0	0	0	0	0	3	2	0	0	0	08:10:00	22:00:00	13	1	169	09:30:00	22:00:00	12	0	144	0	0	8
5.8	1.22	2	1	0	1	0	4.58	20.9764	3.0434	1.75786	0.198851	33.64	1.4884	3.09006	0.0395417	3	3	12	2	0	0	1	2	0	0	0	0	0	0	0	0	2	2	0	0	1	07:30:00	20:15:00	12	0	144	08:00:00	20:36:00	12	0	144	3	1	19
0.78	0.3	0	0	0	0	0	0.48	0.2304	-1.46794	-0.248461	-1.20397	0.6084	0.09	0.061733	1.44955	1	1	4	1	0	0	0	0	0	1	0	1	0	0	0	0	3	2	0	0	0	07:30:00	21:55:00	14	1	196	10:15:00	21:57:00	11	0	121	0	0	8
5.9	1.01	2	1	0	1	0	4.89	23.9121	3.17438	1.77495	0.00995033	34.81	1.0201	3.15046	9.90091e-05	1	2	6	11	0	1	0	0	0	1	1	1	0	0	0	0	3	2	0	1	0	06:50:00	20:10:00	13	1	169	#NULL!	21:15:00	#NULL!	#NULL!	#NULL!	0	0	9
3.5	0.6	0	0	0	0	0	2.9	8.41	2.12942	1.25276	-0.510826	12.25	0.36	1.56942	0.260943	1	2	0	6	1	0	0	0	1	0	0	0	0	0	#NULL!	#NULL!	3	2	0	1	0	08:30:00	21:45:00	13	1	169	08:15:00	22:00:00	13	1	169	0	0	11
5.1	0.58	0	0	0	0	0	4.52	20.4304	3.01702	1.62924	-0.544727	26.01	0.3364	2.65442	0.296728	1	1	3	7	0	0	0	0	0	0	0	1	0	0	#NULL!	#NULL!	2	2	0	0	0	07:30:00	21:00:00	13	1	169	07:00:00	20:00:00	13	1	169	2	1	9
3.6	#NULL!	#NULL!	#NULL!	#NULL!	#NULL!	#NULL!	#NULL!	#NULL!	#NULL!	1.28093	#NULL!	12.96	#NULL!	1.64079	#NULL!	1	1	4	9	0	0	0	0	0	0	1	0	0	0	0	0	2	2	0	0	0	05:30:00	20:40:00	15	1	225	#NULL!	#NULL!	#NULL!	#NULL!	#NULL!	0	0	999
5	1.46	3	1	0	0	1	3.54	12.5316	2.52825	1.60944	0.378436	25	2.1316	2.59029	0.143214	1	1	1	1	0	0	0	0	0	0	0	0	0	0	0	0	3	2	0	0	0	06:30:00	21:50:00	15	1	225	08:05:00	21:50:00	13	1	169	2	1	18
3.5	#NULL!	#NULL!	#NULL!	#NULL!	#NULL!	#NULL!	#NULL!	#NULL!	#NULL!	1.25276	#NULL!	12.25	#NULL!	1.56942	#NULL!	1	1	3	0	0	0	0	0	1	0	0	1	0	0	1	0	2	2	0	0	0	06:20:00	21:15:00	14	1	196	#NULL!	#NULL!	#NULL!	#NULL!	#NULL!	0	0	999
2.4	0.79	1	0	1	0	0	1.61	2.5921	0.952468	0.875469	-0.235722	5.76	0.6241	0.766446	0.055565	1	1	0	4	0	0	0	0	0	0	0	1	0	0	1	0	2	2	0	0	0	07:00:00	21:40:00	14	1	196	07:30:00	21:00:00	13	1	169	0	0	15
2.5	#NULL!	#NULL!	#NULL!	#NULL!	#NULL!	#NULL!	#NULL!	#NULL!	#NULL!	0.916291	#NULL!	6.25	#NULL!	0.839589	#NULL!	1	2	4	3	1	0	0	0	0	0	0	1	0	0	1	0	3	3	0	1	0	08:00:00	21:40:00	13	1	169	#NULL!	20:10:00	#NULL!	#NULL!	#NULL!	0	0	23
3.9	#NULL!	#NULL!	#NULL!	#NULL!	#NULL!	#NULL!	#NULL!	#NULL!	#NULL!	1.36098	#NULL!	15.21	#NULL!	1.85226	#NULL!	1	2	5	10	0	1	0	0	0	1	1	0	0	0	0	0	2	3	0	1	0	10:00:00	21:45:00	11	0	121	#NULL!	#NULL!	#NULL!	#NULL!	#NULL!	0	0	999
2.5	#NULL!	#NULL!	#NULL!	#NULL!	#NULL!	#NULL!	#NULL!	#NULL!	#NULL!	0.916291	#NULL!	6.25	#NULL!	0.839589	#NULL!	2	2	5	7	1	0	0	0	0	1	1	1	0	0	1	0	2	3	0	1	0	09:30:00	22:00:00	12	0	144	#NULL!	#NULL!	#NULL!	#NULL!	#NULL!	0	0	999
7.1	3.3	3	1	0	0	1	3.8	14.44	2.67	1.96009	1.19392	50.41	10.89	3.84197	1.42545	1	3	15	8	0	0	1	2	0	0	0	1	0	0	0	0	2	2	0	0	1	10:00:00	20:36:00	10	0	100	05:10:00	20:35:00	15	1	225	0	0	11
2.6	3	3	1	0	0	1	-0.4	0.16	-1.83258	0.955511	1.09861	6.76	9	0.913002	1.20695	#NULL!	#NULL!	999	3	0	0	#NULL!	#NULL!	#NULL!	#NULL!	#NULL!	#NULL!	#NULL!	0	0	0	2	3	0	#NULL!	#NULL!	07:00:00	21:00:00	14	1	196	07:00:00	21:00:00	14	1	196	0	0	9
3.7	0.76	1	0	1	0	0	2.94	8.6436	2.15682	1.30833	-0.274437	13.69	0.5776	1.71173	0.0753156	1	1	5	7	0	0	0	0	0	1	1	1	0	0	0	0	2	2	0	0	0	07:20:00	20:45:00	13	1	169	06:00:00	21:45:00	15	1	225	0	0	17
3.8	0.81	1	0	1	0	0	2.99	8.9401	2.19055	1.335	-0.210721	14.44	0.6561	1.78223	0.0444034	2	2	4	0	0	0	0	0	0	0	0	1	0	0	1	0	2	3	0	1	0	08:30:00	20:40:00	12	0	144	06:45:00	20:25:00	13	1	169	4	1	10
4.5	0.89	1	0	1	0	0	3.61	13.0321	2.56742	1.50408	-0.116534	20.25	0.7921	2.26225	0.0135801	1	1	2	4	0	0	0	0	0	0	0	1	0	0	1	0	2	2	0	0	0	08:00:00	20:30:00	12	0	144	09:00:00	20:10:00	11	0	121	0	0	16
3.2	0.79	1	0	1	0	0	2.41	5.8081	1.75925	1.16315	-0.235722	10.24	0.6241	1.35292	0.055565	1	1	1	0	0	0	0	0	0	0	0	0	0	0	0	0	2	2	0	0	0	06:30:00	22:00:00	15	1	225	07:30:00	20:30:00	13	1	169	0	0	11
32	1.14	2	1	0	1	0	30.86	952.34	6.85892	3.46574	0.131028	1024	1.2996	12.0113	0.0171684	1	2	4	10	0	1	0	0	0	0	1	1	0	0	1	0	2	3	0	1	0	07:15:00	21:15:00	14	1	196	07:30:00	20:30:00	13	1	169	0	0	12
5.8	1.14	2	1	0	1	0	4.66	21.7156	3.07803	1.75786	0.131028	33.64	1.2996	3.09006	0.0171684	3	3	12	5	1	0	1	2	1	0	0	0	0	0	0	0	2	3	0	0	1	09:00:00	20:10:00	11	0	121	07:00:00	20:47:00	13	1	169	0	0	9
3.2	#NULL!	#NULL!	#NULL!	#NULL!	#NULL!	#NULL!	#NULL!	#NULL!	#NULL!	1.16315	#NULL!	10.24	#NULL!	1.35292	#NULL!	3	3	12	12	0	1	1	2	0	0	1	1	0	0	0	0	3	2	0	0	1	07:00:00	21:30:00	14	1	196	#NULL!	#NULL!	#NULL!	#NULL!	#NULL!	0	0	999
2.9	0.56	0	0	0	0	0	2.34	5.4756	1.7003	1.06471	-0.579818	8.41	0.3136	1.13361	0.336189	1	1	0	2	0	0	0	0	0	0	0	0	0	0	#NULL!	#NULL!	2	3	0	0	0	10:30:00	22:15:00	11	0	121	09:00:00	20:00:00	11	0	121	0	0	8
6.7	1.24	2	1	0	1	0	5.46	29.8116	3.3949	1.90211	0.215111	44.89	1.5376	3.61801	0.0462729	1	1	6	3	0	0	0	0	1	0	1	1	0	0	1	0	3	2	0	0	0	06:50:00	20:18:00	13	1	169	08:30:00	21:30:00	13	1	169	0	0	13
#NULL!	0.91	1	0	1	0	0	#NULL!	#NULL!	#NULL!	#NULL!	-0.0943107	#NULL!	0.8281	#NULL!	0.0088945	#NULL!	#NULL!	999	999	#NULL!	999	#NULL!	#NULL!	0	1	1	1	0	#NULL!	1	0	#NULL!	#NULL!	#NULL!	#NULL!	#NULL!	#NULL!	21:20:00	#NULL!	#NULL!	#NULL!	06:45:00	21:00:00	14	1	196	1	0	#NULL!
3.3	0.46	0	0	0	0	0	2.84	8.0656	2.08761	1.19392	-0.776529	10.89	0.2116	1.42545	0.602997	1	1	4	2	0	0	0	0	0	0	1	1	0	0	0	0	2	2	0	0	0	07:30:00	21:55:00	14	1	196	07:15:00	20:35:00	13	1	169	0	0	11
8.2	#NULL!	#NULL!	#NULL!	#NULL!	#NULL!	#NULL!	#NULL!	#NULL!	#NULL!	2.10413	#NULL!	67.24	#NULL!	4.42738	#NULL!	2	3	10	11	1	1	1	1	1	0	0	1	1	1	1	1	2	3	0	0	1	10:00:00	21:30:00	11	0	121	#NULL!	#NULL!	#NULL!	#NULL!	#NULL!	2	1	999
4.1	0.82	1	0	1	0	0	3.28	10.7584	2.37569	1.41099	-0.198451	16.81	0.6724	1.99088	0.0393828	1	1	4	1	0	0	0	0	0	0	0	1	0	0	0	0	2	2	0	0	0	05:40:00	20:00:00	14	1	196	06:45:00	20:00:00	13	1	169	0	0	11
3.8	0.59	0	0	0	0	0	3.21	10.3041	2.33254	1.335	-0.527633	14.44	0.3481	1.78223	0.278396	1	1	0	2	0	0	0	0	1	0	0	0	0	0	0	0	2	2	0	0	0	07:10:00	21:05:00	13	1	169	08:30:00	22:00:00	13	1	169	2	1	22
5.1	0.87	1	0	1	0	0	4.23	17.8929	2.8844	1.62924	-0.139262	26.01	0.7569	2.65442	0.0193939	1	1	3	4	0	0	0	0	0	0	0	1	0	0	0	0	2	2	0	0	0	07:00:00	21:55:00	14	1	196	07:30:00	22:00:00	14	1	196	0	0	9
4	1.02	2	1	0	1	0	2.98	8.8804	2.18385	1.38629	0.0198026	16	1.0404	1.92181	0.000392144	#NULL!	#NULL!	999	0	0	0	#NULL!	#NULL!	#NULL!	#NULL!	#NULL!	#NULL!	#NULL!	0	0	0	2	3	0	#NULL!	#NULL!	07:00:00	21:00:00	14	1	196	09:00:00	21:15:00	12	0	144	2	1	19
12	#NULL!	#NULL!	#NULL!	#NULL!	#NULL!	#NULL!	#NULL!	#NULL!	#NULL!	2.48491	#NULL!	144	#NULL!	6.17476	#NULL!	#NULL!	#NULL!	999	7	0	0	#NULL!	#NULL!	1	0	0	#NULL!	#NULL!	0	1	0	2	3	0	#NULL!	#NULL!	10:00:00	20:00:00	10	0	100	#NULL!	#NULL!	#NULL!	#NULL!	#NULL!	0	0	999
4.9	1	2	1	0	1	0	3.9	15.21	2.72195	1.58924	0	24.01	1	2.52567	0	1	3	11	3	0	0	1	1	0	0	0	0	0	0	0	0	2	2	0	0	1	08:00:00	20:45:00	12	0	144	09:00:00	22:10:00	13	1	169	0	0	18
3.8	0.71	0	0	0	0	0	3.09	9.5481	2.25634	1.335	-0.34249	14.44	0.5041	1.78223	0.1173	2	2	3	11	0	1	0	0	0	1	0	0	0	0	0	0	3	2	0	1	0	07:00:00	21:15:00	14	1	196	08:00:00	21:55:00	13	1	169	0	0	19
6.2	0.95	1	0	1	0	0	5.25	27.5625	3.31646	1.82455	-0.0512933	38.44	0.9025	3.32898	0.002631	#NULL!	#NULL!	999	1	0	0	#NULL!	#NULL!	#NULL!	#NULL!	#NULL!	#NULL!	#NULL!	0	0	0	2	2	0	#NULL!	#NULL!	05:30:00	20:15:00	14	1	196	07:15:00	20:30:00	13	1	169	0	0	15
3.6	#NULL!	#NULL!	#NULL!	#NULL!	#NULL!	#NULL!	#NULL!	#NULL!	#NULL!	1.28093	#NULL!	12.96	#NULL!	1.64079	#NULL!	1	1	2	7	0	0	0	0	0	1	0	0	0	0	0	0	3	2	0	0	0	10:00:00	21:45:00	11	0	121	09:00:00	21:00:00	12	0	144	0	0	19
4	#NULL!	#NULL!	#NULL!	#NULL!	#NULL!	#NULL!	#NULL!	#NULL!	#NULL!	1.38629	#NULL!	16	#NULL!	1.92181	#NULL!	1	1	0	0	0	0	0	0	0	1	0	0	0	0	0	0	3	3	0	0	0	06:30:00	21:00:00	14	1	196	09:30:00	20:25:00	10	0	100	0	0	10
3	0.75	1	0	1	0	0	2.25	5.0625	1.62186	1.09861	-0.287682	9	0.5625	1.20695	0.082761	1	1	5	2	0	0	0	0	1	1	1	1	1	1	1	0	3	3	0	0	0	07:30:00	21:20:00	13	1	169	07:07:00	20:13:00	13	1	169	0	0	8
5.1	0.89	1	0	1	0	0	4.21	17.7241	2.87493	1.62924	-0.116534	26.01	0.7921	2.65442	0.0135801	1	1	3	3	0	0	0	0	0	1	1	1	0	0	0	0	3	3	0	0	0	06:15:00	21:50:00	15	1	225	07:30:00	22:00:00	14	1	196	0	0	15
13	#NULL!	#NULL!	#NULL!	#NULL!	#NULL!	#NULL!	#NULL!	#NULL!	#NULL!	2.56495	#NULL!	169	#NULL!	6.57897	#NULL!	3	3	13	4	1	0	1	2	1	0	0	1	0	0	1	0	2	3	0	0	1	12:00:00	21:15:00	9	0	81	#NULL!	#NULL!	#NULL!	#NULL!	#NULL!	0	0	999
3.8	0.67	0	0	0	0	0	3.13	9.7969	2.28207	1.335	-0.400478	14.44	0.4489	1.78223	0.160382	1	1	4	4	0	0	0	0	1	1	1	1	0	0	0	1	3	3	0	0	0	07:02:00	20:05:00	13	1	169	06:45:00	21:15:00	14	1	196	0	0	9
4.3	#NULL!	#NULL!	#NULL!	#NULL!	#NULL!	#NULL!	#NULL!	#NULL!	#NULL!	1.45862	#NULL!	18.49	#NULL!	2.12756	#NULL!	1	2	5	7	0	0	0	0	0	0	0	1	0	0	0	0	2	2	0	1	0	09:00:00	20:30:00	11	0	121	#NULL!	#NULL!	#NULL!	#NULL!	#NULL!	0	0	999
4.8	1.05	2	1	0	1	0	3.75	14.0625	2.64351	1.56862	0.0487902	23.04	1.1025	2.46056	0.00238048	1	1	8	1	0	0	0	1	0	1	0	1	0	0	0	0	2	2	0	0	0	07:30:00	22:00:00	14	1	196	09:20:00	20:21:00	11	0	121	0	0	19
4.4	0.9	1	0	1	0	0	3.5	12.25	2.50553	1.4816	-0.105361	19.36	0.81	2.19515	0.0111008	1	1	0	4	0	0	0	0	0	0	0	0	0	0	0	0	2	2	0	0	0	06:30:00	21:50:00	15	1	225	10:30:00	22:00:00	11	0	121	0	0	9
6.8	#NULL!	#NULL!	#NULL!	#NULL!	#NULL!	#NULL!	#NULL!	#NULL!	#NULL!	1.91692	#NULL!	46.24	#NULL!	3.67459	#NULL!	1	1	0	1	999	0	0	0	0	0	1	1	0	999	#NULL!	#NULL!	2	999	0	0	0	05:00:00	20:20:00	15	1	225	#NULL!	#NULL!	#NULL!	#NULL!	#NULL!	0	0	999
3.1	0.64	0	0	0	0	0	2.46	6.0516	1.80032	1.1314	-0.446287	9.61	0.4096	1.28007	0.199172	1	1	4	5	0	0	0	0	0	0	1	1	0	0	0	0	3	2	0	0	0	06:30:00	21:10:00	14	1	196	07:00:00	21:25:00	14	1	196	0	0	14
3.5	0.47	0	0	0	0	0	3.03	9.1809	2.21713	1.25276	-0.755023	12.25	0.2209	1.56942	0.570059	1	1	3	7	0	0	0	0	0	0	1	1	0	0	0	1	3	3	0	0	0	07:00:00	20:00:00	13	1	169	06:00:00	20:20:00	14	1	196	0	0	8
6	0.86	1	0	1	0	0	5.14	26.4196	3.27411	1.79176	-0.150823	36	0.7396	3.2104	0.0227475	1	1	5	3	0	0	0	0	0	1	1	0	0	0	0	0	2	3	0	0	0	#NULL!	22:00:00	#NULL!	#NULL!	#NULL!	09:30:00	21:40:00	12	0	144	0	0	9
2.9	#NULL!	#NULL!	#NULL!	#NULL!	#NULL!	#NULL!	#NULL!	#NULL!	#NULL!	1.06471	#NULL!	8.41	#NULL!	1.13361	#NULL!	1	1	9	1	0	0	0	1	0	0	0	1	0	0	0	0	2	3	0	0	0	07:50:00	21:50:00	14	1	196	#NULL!	#NULL!	#NULL!	#NULL!	#NULL!	0	0	999
3.7	1.15	2	1	0	1	0	2.55	6.5025	1.87219	1.30833	0.139762	13.69	1.3225	1.71173	0.0195334	#NULL!	#NULL!	999	1	1	0	#NULL!	#NULL!	#NULL!	#NULL!	#NULL!	#NULL!	#NULL!	0	0	0	2	2	0	#NULL!	#NULL!	09:30:00	21:55:00	12	0	144	09:00:00	20:50:00	11	0	121	0	0	9
5.3	#NULL!	#NULL!	#NULL!	#NULL!	#NULL!	#NULL!	#NULL!	#NULL!	#NULL!	1.66771	#NULL!	28.09	#NULL!	2.78125	#NULL!	1	1	9	2	0	0	0	1	0	1	1	1	0	0	1	0	2	2	0	0	0	09:15:00	20:30:00	11	0	121	#NULL!	#NULL!	#NULL!	#NULL!	#NULL!	4	1	999
4.2	#NULL!	#NULL!	#NULL!	#NULL!	#NULL!	#NULL!	#NULL!	#NULL!	#NULL!	1.43508	#NULL!	17.64	#NULL!	2.05947	#NULL!	1	1	7	3	0	0	0	1	1	0	0	0	0	0	0	0	2	2	0	0	0	09:00:00	21:15:00	12	0	144	09:00:00	22:20:00	13	1	169	0	0	14
3.4	#NULL!	#NULL!	#NULL!	#NULL!	#NULL!	#NULL!	#NULL!	#NULL!	#NULL!	1.22378	#NULL!	11.56	#NULL!	1.49763	#NULL!	#NULL!	#NULL!	999	7	0	0	#NULL!	#NULL!	0	0	1	1	0	0	0	0	3	2	0	#NULL!	#NULL!	06:30:00	20:05:00	13	1	169	07:00:00	21:16:00	14	1	196	0	0	11
#NULL!	#NULL!	#NULL!	#NULL!	#NULL!	#NULL!	#NULL!	#NULL!	#NULL!	#NULL!	#NULL!	#NULL!	#NULL!	#NULL!	#NULL!	#NULL!	1	1	0	0	0	0	0	0	0	0	1	1	0	0	1	0	3	3	0	0	0	06:00:00	20:10:00	14	1	196	06:00:00	21:30:00	15	1	225	0	0	11
7.6	0.89	1	0	1	0	0	6.71	45.0241	3.8072	2.02815	-0.116534	57.76	0.7921	4.11339	0.0135801	3	3	15	12	0	1	1	2	0	0	0	0	0	0	1	1	2	2	0	0	1	07:30:00	20:20:00	12	0	144	#NULL!	20:50:00	#NULL!	#NULL!	#NULL!	3	1	9
3.5	12	3	1	0	0	1	-8.5	72.25	4.28013	1.25276	2.48491	12.25	144	1.56942	6.17476	2	2	7	10	1	1	0	1	0	1	0	1	0	0	0	0	2	3	0	1	0	06:00:00	21:00:00	15	1	225	07:00:00	20:57:00	13	1	169	0	0	9
3.3	#NULL!	#NULL!	#NULL!	#NULL!	#NULL!	#NULL!	#NULL!	#NULL!	#NULL!	1.19392	#NULL!	10.89	#NULL!	1.42545	#NULL!	1	1	0	2	0	0	0	0	1	1	0	0	0	0	#NULL!	#NULL!	2	2	0	0	0	08:30:00	20:45:00	12	0	144	#NULL!	#NULL!	#NULL!	#NULL!	#NULL!	2	1	999
16	1.39	3	1	0	0	1	14.61	213.452	5.36341	2.77259	0.329304	256	1.9321	7.68725	0.108441	1	1	0	2	0	0	0	0	0	0	1	1	0	0	0	0	2	2	0	0	0	08:00:00	22:00:00	14	1	196	07:00:00	20:15:00	13	1	169	0	0	9
5.1	#NULL!	#NULL!	#NULL!	#NULL!	#NULL!	#NULL!	#NULL!	#NULL!	#NULL!	1.62924	#NULL!	26.01	#NULL!	2.65442	#NULL!	#NULL!	#NULL!	999	5	0	0	#NULL!	#NULL!	#NULL!	#NULL!	#NULL!	#NULL!	#NULL!	0	0	0	2	2	0	#NULL!	#NULL!	06:15:00	21:30:00	15	1	225	#NULL!	#NULL!	#NULL!	#NULL!	#NULL!	2	1	999
5.3	#NULL!	#NULL!	#NULL!	#NULL!	#NULL!	#NULL!	#NULL!	#NULL!	#NULL!	1.66771	#NULL!	28.09	#NULL!	2.78125	#NULL!	#NULL!	#NULL!	999	4	999	0	#NULL!	#NULL!	#NULL!	#NULL!	#NULL!	#NULL!	#NULL!	999	0	0	3	999	0	#NULL!	#NULL!	08:00:00	22:00:00	14	1	196	#NULL!	#NULL!	#NULL!	#NULL!	#NULL!	4	1	999
6.5	0.45	0	0	0	0	0	6.05	36.6025	3.60012	1.8718	-0.798508	42.25	0.2025	3.50364	0.637615	3	3	15	4	0	0	1	2	1	1	0	1	0	0	0	0	2	2	0	0	1	09:00:00	21:27:00	12	0	144	06:00:00	21:05:00	15	1	225	0	0	10
4.1	1.01	2	1	0	1	0	3.09	9.5481	2.25634	1.41099	0.00995033	16.81	1.0201	1.99088	9.90091e-05	1	2	6	4	1	0	0	0	0	0	0	0	0	0	0	0	2	2	0	1	0	06:30:00	20:00:00	13	1	169	09:00:00	20:45:00	11	0	121	0	0	11
3.1	#NULL!	#NULL!	#NULL!	#NULL!	#NULL!	#NULL!	#NULL!	#NULL!	#NULL!	1.1314	#NULL!	9.61	#NULL!	1.28007	#NULL!	#NULL!	#NULL!	999	6	1	0	#NULL!	#NULL!	#NULL!	#NULL!	#NULL!	#NULL!	#NULL!	0	#NULL!	#NULL!	2	2	0	#NULL!	#NULL!	07:30:00	21:15:00	13	1	169	#NULL!	#NULL!	#NULL!	#NULL!	#NULL!	0	0	999
4.6	0.87	1	0	1	0	0	3.73	13.9129	2.63282	1.52606	-0.139262	21.16	0.7569	2.32885	0.0193939	1	1	3	2	0	0	0	0	1	0	0	1	0	0	0	0	2	2	0	0	0	06:00:00	20:10:00	14	1	196	08:30:00	20:10:00	11	0	121	0	0	9
2.6	0.57	0	0	0	0	0	2.03	4.1209	1.41607	0.955511	-0.562119	6.76	0.3249	0.913002	0.315978	1	1	3	3	0	0	0	0	0	0	0	0	0	0	0	0	2	2	0	0	0	07:00:00	20:45:00	13	1	169	07:45:00	20:00:00	12	0	144	0	0	8
3.3	#NULL!	#NULL!	#NULL!	#NULL!	#NULL!	#NULL!	#NULL!	#NULL!	#NULL!	1.19392	#NULL!	10.89	#NULL!	1.42545	#NULL!	1	1	4	4	0	0	0	0	0	0	0	0	0	0	0	0	2	2	0	0	0	06:15:00	21:50:00	15	1	225	07:30:00	21:00:00	13	1	169	0	0	14
3.6	#NULL!	#NULL!	#NULL!	#NULL!	#NULL!	#NULL!	#NULL!	#NULL!	#NULL!	1.28093	#NULL!	12.96	#NULL!	1.64079	#NULL!	2	2	6	5	0	0	0	0	0	0	0	1	0	0	0	0	2	2	0	1	0	08:00:00	21:45:00	13	1	169	#NULL!	#NULL!	#NULL!	#NULL!	#NULL!	0	0	999
3.9	0.71	0	0	0	0	0	3.19	10.1761	2.32004	1.36098	-0.34249	15.21	0.5041	1.85226	0.1173	1	1	9	7	0	0	0	1	0	0	1	1	0	0	0	0	3	3	0	0	0	05:50:00	20:33:00	14	1	196	05:55:00	21:02:00	15	1	225	0	0	8
5.8	0.7	0	0	0	0	0	5.1	26.01	3.25848	1.75786	-0.356675	33.64	0.49	3.09006	0.127217	1	2	3	6	0	0	0	0	0	0	0	1	0	0	0	0	2	2	0	1	0	07:30:00	20:10:00	12	0	144	07:30:00	21:00:00	13	1	169	0	0	18
4.9	#NULL!	#NULL!	#NULL!	#NULL!	#NULL!	#NULL!	#NULL!	#NULL!	#NULL!	1.58924	#NULL!	24.01	#NULL!	2.52567	#NULL!	#NULL!	#NULL!	999	6	999	0	#NULL!	#NULL!	#NULL!	#NULL!	#NULL!	#NULL!	#NULL!	999	0	0	2	999	0	#NULL!	#NULL!	08:30:00	20:20:00	11	0	121	#NULL!	#NULL!	#NULL!	#NULL!	#NULL!	0	0	999
4.3	0.76	1	0	1	0	0	3.54	12.5316	2.52825	1.45862	-0.274437	18.49	0.5776	2.12756	0.0753156	1	1	0	3	0	0	0	0	0	0	0	1	0	0	1	0	3	3	0	0	0	06:10:00	21:15:00	15	1	225	07:00:00	21:20:00	14	1	196	0	0	11
49	0.46	0	0	0	0	0	48.54	2356.13	7.76478	3.89182	-0.776529	2401	0.2116	15.1463	0.602997	#NULL!	#NULL!	999	5	0	0	#NULL!	#NULL!	0	0	1	0	0	0	0	0	2	3	0	#NULL!	#NULL!	07:00:00	21:50:00	14	1	196	06:30:00	22:00:00	15	1	225	3	1	18
4	#NULL!	#NULL!	#NULL!	#NULL!	#NULL!	#NULL!	#NULL!	#NULL!	#NULL!	1.38629	#NULL!	16	#NULL!	1.92181	#NULL!	1	1	8	4	0	0	0	1	0	1	1	0	0	0	1	0	2	3	0	0	0	07:30:00	21:40:00	14	1	196	#NULL!	#NULL!	#NULL!	#NULL!	#NULL!	0	0	999
17	#NULL!	#NULL!	#NULL!	#NULL!	#NULL!	#NULL!	#NULL!	#NULL!	#NULL!	2.83321	#NULL!	289	#NULL!	8.0271	#NULL!	1	1	2	3	0	0	0	0	0	0	1	1	0	0	0	0	2	2	0	0	0	06:00:00	21:30:00	15	1	225	06:00:00	20:00:00	14	1	196	0	0	10
4	0.59	0	0	0	0	0	3.41	11.6281	2.45342	1.38629	-0.527633	16	0.3481	1.92181	0.278396	#NULL!	#NULL!	999	5	0	0	#NULL!	#NULL!	0	0	1	1	0	0	0	0	2	3	0	#NULL!	#NULL!	07:00:00	20:40:00	13	1	169	07:00:00	20:50:00	13	1	169	0	0	9
4.1	0.83	1	0	1	0	0	3.27	10.6929	2.36958	1.41099	-0.18633	16.81	0.6889	1.99088	0.0347187	#NULL!	#NULL!	999	9	0	0	#NULL!	#NULL!	#NULL!	#NULL!	#NULL!	#NULL!	#NULL!	0	0	0	3	3	0	#NULL!	#NULL!	08:00:00	20:00:00	12	0	144	07:10:00	20:00:00	12	0	144	0	0	9
6.1	0.87	1	0	1	0	0	5.23	27.3529	3.30882	1.80829	-0.139262	37.21	0.7569	3.26991	0.0193939	1	2	0	7	1	0	0	0	0	0	0	0	0	0	0	0	3	2	0	1	0	07:00:00	20:15:00	13	1	169	09:00:00	21:25:00	12	0	144	0	0	16
4.3	#NULL!	#NULL!	#NULL!	#NULL!	#NULL!	#NULL!	#NULL!	#NULL!	#NULL!	1.45862	#NULL!	18.49	#NULL!	2.12756	#NULL!	3	3	12	13	0	1	1	2	1	0	1	1	0	0	0	0	3	3	0	0	1	07:00:00	20:45:00	13	1	169	06:30:00	21:00:00	14	1	196	0	0	8
4	0.58	0	0	0	0	0	3.42	11.6964	2.45928	1.38629	-0.544727	16	0.3364	1.92181	0.296728	2	2	1	0	0	0	0	0	1	0	0	1	0	0	0	1	2	2	0	1	0	07:20:00	20:20:00	13	1	169	08:00:00	20:10:00	12	0	144	0	0	9
3.4	#NULL!	#NULL!	#NULL!	#NULL!	#NULL!	#NULL!	#NULL!	#NULL!	#NULL!	1.22378	#NULL!	11.56	#NULL!	1.49763	#NULL!	1	1	1	7	0	0	0	0	0	0	0	0	0	0	0	0	3	3	0	0	0	06:30:00	20:25:00	13	1	169	#NULL!	#NULL!	#NULL!	#NULL!	#NULL!	0	0	999
3.2	0.94	1	0	1	0	0	2.26	5.1076	1.63073	1.16315	-0.0618754	10.24	0.8836	1.35292	0.00382857	1	1	2	2	0	0	0	0	0	0	1	0	0	0	0	0	2	3	0	0	0	05:45:00	#NULL!	#NULL!	#NULL!	#NULL!	06:40:00	20:10:00	13	1	169	0	0	11
3.8	#NULL!	#NULL!	#NULL!	#NULL!	#NULL!	#NULL!	#NULL!	#NULL!	#NULL!	1.335	#NULL!	14.44	#NULL!	1.78223	#NULL!	1	1	8	7	0	0	0	1	0	0	1	0	0	0	0	1	2	2	0	0	0	06:50:00	20:05:00	13	1	169	07:00:00	21:09:00	14	1	196	0	0	16
6.2	0.9	1	0	1	0	0	5.3	28.09	3.33541	1.82455	-0.105361	38.44	0.81	3.32898	0.0111008	#NULL!	#NULL!	999	0	0	0	#NULL!	#NULL!	1	0	0	0	0	0	#NULL!	#NULL!	2	2	0	#NULL!	#NULL!	09:00:00	20:15:00	11	0	121	09:00:00	20:45:00	11	0	121	0	0	9
4.2	0.88	1	0	1	0	0	3.32	11.0224	2.39993	1.43508	-0.127833	17.64	0.7744	2.05947	0.0163414	3	3	13	10	0	1	1	2	0	1	1	1	0	0	0	0	2	3	0	0	1	06:30:00	20:00:00	13	1	169	07:00:00	20:30:00	13	1	169	0	0	9
3.1	2.9	3	1	0	0	1	0.2	0.04	-3.21888	1.1314	1.06471	9.61	8.41	1.28007	1.13361	2	2	1	3	0	0	0	0	0	0	0	0	0	0	0	0	3	2	0	1	0	06:30:00	20:10:00	13	1	169	06:40:00	21:20:00	14	1	196	0	0	8
14	0.77	1	0	1	0	0	13.23	175.033	5.16497	2.63906	-0.261365	196	0.5929	6.96462	0.0683115	1	1	4	4	0	0	0	0	0	0	0	1	0	0	0	0	2	2	0	0	0	06:30:00	20:00:00	13	1	169	07:00:00	20:05:00	13	1	169	0	0	10
4.6	#NULL!	#NULL!	#NULL!	#NULL!	#NULL!	#NULL!	#NULL!	#NULL!	#NULL!	1.52606	#NULL!	21.16	#NULL!	2.32885	#NULL!	1	1	5	5	999	0	0	0	0	0	1	1	0	999	1	0	2	999	0	0	0	07:05:00	20:29:00	13	1	169	#NULL!	#NULL!	#NULL!	#NULL!	#NULL!	0	0	999
4.1	1.57	3	1	0	0	1	2.53	6.4009	1.85644	1.41099	0.451076	16.81	2.4649	1.99088	0.203469	1	3	10	1	0	0	1	1	0	0	0	1	0	0	0	0	3	2	0	0	1	06:15:00	21:15:00	15	1	225	07:30:00	20:50:00	13	1	169	0	0	8
4.2	1.15	2	1	0	1	0	3.05	9.3025	2.23028	1.43508	0.139762	17.64	1.3225	2.05947	0.0195334	1	1	1	0	0	0	0	0	0	0	0	0	0	0	0	0	2	2	0	0	0	09:00:00	21:15:00	12	0	144	06:45:00	20:50:00	14	1	196	2	1	11
4.2	0.82	1	0	1	0	0	3.38	11.4244	2.43575	1.43508	-0.198451	17.64	0.6724	2.05947	0.0393828	1	1	1	0	0	0	0	0	0	0	0	0	0	0	0	0	2	2	0	0	0	06:30:00	20:30:00	14	1	196	07:45:00	21:05:00	13	1	169	0	0	10
3.6	1.04	2	1	0	1	0	2.56	6.5536	1.88001	1.28093	0.0392207	12.96	1.0816	1.64079	0.00153826	2	2	5	6	1	0	0	0	1	0	0	1	0	0	0	1	2	2	0	1	0	06:15:00	20:01:00	13	1	169	08:20:00	21:15:00	12	0	144	0	0	10
3.3	0.64	0	0	0	0	0	2.66	7.0756	1.95665	1.19392	-0.446287	10.89	0.4096	1.42545	0.199172	1	2	7	4	0	0	0	1	1	1	0	1	1	1	1	0	2	3	0	1	0	10:00:00	22:00:00	12	0	144	09:00:00	22:00:00	13	1	169	0	0	8
3.2	0.9	1	0	1	0	0	2.3	5.29	1.66582	1.16315	-0.105361	10.24	0.81	1.35292	0.0111008	1	1	6	4	0	0	0	0	1	0	1	1	0	0	0	0	2	2	0	0	0	06:20:00	21:25:00	15	1	225	06:45:00	21:40:00	14	1	196	0	0	13
7.9	#NULL!	#NULL!	#NULL!	#NULL!	#NULL!	#NULL!	#NULL!	#NULL!	#NULL!	2.06686	#NULL!	62.41	#NULL!	4.27192	#NULL!	#NULL!	#NULL!	999	1	999	0	#NULL!	#NULL!	0	0	1	1	0	999	0	0	3	999	0	#NULL!	#NULL!	06:30:00	21:15:00	14	1	196	#NULL!	#NULL!	#NULL!	#NULL!	#NULL!	2	1	999
#NULL!	0.6	0	0	0	0	0	#NULL!	#NULL!	#NULL!	#NULL!	-0.510826	#NULL!	0.36	#NULL!	0.260943	#NULL!	#NULL!	999	3	0	0	#NULL!	#NULL!	#NULL!	0	#NULL!	#NULL!	#NULL!	0	0	0	3	2	0	#NULL!	#NULL!	07:15:00	21:15:00	14	1	196	07:00:00	21:57:00	14	1	196	0	0	13
3.1	0.77	1	0	1	0	0	2.33	5.4289	1.69174	1.1314	-0.261365	9.61	0.5929	1.28007	0.0683115	#NULL!	#NULL!	999	5	0	0	#NULL!	#NULL!	#NULL!	#NULL!	#NULL!	#NULL!	#NULL!	0	0	0	2	3	0	#NULL!	#NULL!	05:45:00	21:00:00	15	1	225	07:00:00	20:20:00	13	1	169	0	0	14
3	0.81	1	0	1	0	0	2.19	4.7961	1.5678	1.09861	-0.210721	9	0.6561	1.20695	0.0444034	2	2	4	7	0	0	0	0	0	1	1	1	0	0	1	0	3	2	0	1	0	08:30:00	21:00:00	12	0	144	07:00:00	21:10:00	14	1	196	0	0	12
4.8	1.31	2	1	0	1	0	3.49	12.1801	2.4998	1.56862	0.270027	23.04	1.7161	2.46056	0.0729147	1	1	6	1	0	0	0	0	1	0	0	0	0	0	0	0	2	3	0	0	0	07:20:00	20:30:00	13	1	169	05:40:00	20:00:00	14	1	196	0	0	12
2.9	0.3	0	0	0	0	0	2.6	6.76	1.91102	1.06471	-1.20397	8.41	0.09	1.13361	1.44955	2	3	10	5	1	0	1	1	1	0	0	1	0	0	0	0	2	2	0	0	1	06:10:00	21:55:00	15	1	225	04:30:00	21:55:00	17	1	289	0	0	9
5.4	1.06	2	1	0	1	0	4.34	18.8356	2.93575	1.6864	0.0582689	29.16	1.1236	2.84394	0.00339527	3	3	12	14	1	1	1	2	0	0	1	0	0	0	1	1	3	2	0	0	1	07:00:00	20:05:00	13	1	169	08:30:00	22:00:00	13	1	169	0	0	8
2.2	#NULL!	#NULL!	#NULL!	#NULL!	#NULL!	#NULL!	#NULL!	#NULL!	#NULL!	0.788457	#NULL!	4.84	#NULL!	0.621665	#NULL!	1	2	5	9	0	0	0	0	0	1	1	1	0	0	0	0	2	2	0	1	0	09:00:00	21:00:00	12	0	144	#NULL!	#NULL!	#NULL!	#NULL!	#NULL!	0	0	999
5.7	#NULL!	#NULL!	#NULL!	#NULL!	#NULL!	#NULL!	#NULL!	#NULL!	#NULL!	1.74047	#NULL!	32.49	#NULL!	3.02922	#NULL!	1	1	8	2	0	0	0	1	1	0	0	0	0	0	0	0	2	3	0	0	0	06:40:00	20:45:00	14	1	196	#NULL!	#NULL!	#NULL!	#NULL!	#NULL!	2	1	999
30	#NULL!	#NULL!	#NULL!	#NULL!	#NULL!	#NULL!	#NULL!	#NULL!	#NULL!	3.4012	#NULL!	900	#NULL!	11.5681	#NULL!	2	2	0	8	0	0	0	0	0	0	0	1	0	0	0	0	2	2	0	1	0	08:30:00	20:21:00	11	0	121	08:30:00	21:38:00	13	1	169	0	0	10
112	10	3	1	0	0	1	102	10404	9.24995	4.7185	2.30259	12544	100	22.2642	5.3019	2	2	8	5	0	0	0	1	1	0	0	0	0	0	0	0	3	2	0	1	0	07:30:00	20:05:00	12	0	144	07:00:00	20:55:00	13	1	169	0	0	10
3.8	0.67	0	0	0	0	0	3.13	9.7969	2.28207	1.335	-0.400478	14.44	0.4489	1.78223	0.160382	1	1	4	4	0	0	0	0	0	0	1	0	0	0	0	0	2	2	0	0	0	07:00:00	20:30:00	13	1	169	07:45:00	22:00:00	14	1	196	0	0	11
3.6	1.02	2	1	0	1	0	2.58	6.6564	1.89558	1.28093	0.0198026	12.96	1.0404	1.64079	0.000392144	3	3	14	999	0	999	1	2	1	0	0	1	0	0	0	0	2	3	0	0	1	06:20:00	21:00:00	14	1	196	09:00:00	20:10:00	11	0	121	0	0	11
24	0.68	0	0	0	0	0	23.32	543.822	6.29862	3.17805	-0.385662	576	0.4624	10.1	0.148736	2	2	6	14	0	1	0	0	0	1	0	1	0	0	0	0	3	2	0	1	0	06:00:00	21:20:00	15	1	225	06:00:00	21:21:00	15	1	225	0	0	10
3.2	#NULL!	#NULL!	#NULL!	#NULL!	#NULL!	#NULL!	#NULL!	#NULL!	#NULL!	1.16315	#NULL!	10.24	#NULL!	1.35292	#NULL!	3	3	18	7	1	0	1	2	0	0	1	1	0	0	0	0	2	3	0	0	1	07:00:00	20:03:00	13	1	169	#NULL!	#NULL!	#NULL!	#NULL!	#NULL!	0	0	999
4.7	#NULL!	#NULL!	#NULL!	#NULL!	#NULL!	#NULL!	#NULL!	#NULL!	#NULL!	1.54756	#NULL!	22.09	#NULL!	2.39495	#NULL!	1	1	4	7	0	0	0	0	0	0	0	0	0	0	0	0	2	3	0	0	0	08:30:00	20:00:00	11	0	121	#NULL!	#NULL!	#NULL!	#NULL!	#NULL!	0	0	999
6.6	0.89	1	0	1	0	0	5.71	32.6041	3.48444	1.88707	-0.116534	43.56	0.7921	3.56103	0.0135801	2	2	1	0	0	0	0	0	0	1	1	1	0	0	1	0	2	2	0	1	0	10:00:00	22:00:00	12	0	144	09:00:00	20:10:00	11	0	121	0	0	9
2.2	#NULL!	#NULL!	#NULL!	#NULL!	#NULL!	#NULL!	#NULL!	#NULL!	#NULL!	0.788457	#NULL!	4.84	#NULL!	0.621665	#NULL!	#NULL!	#NULL!	999	13	0	1	#NULL!	#NULL!	0	1	1	0	0	0	#NULL!	#NULL!	2	2	0	#NULL!	#NULL!	09:00:00	21:00:00	12	0	144	#NULL!	#NULL!	#NULL!	#NULL!	#NULL!	0	0	999
3.1	24	3	1	0	0	1	-20.9	436.81	6.0795	1.1314	3.17805	9.61	576	1.28007	10.1	1	1	2	3	0	0	0	0	0	0	1	1	0	0	0	0	2	3	0	0	0	11:00:00	20:42:00	9	0	81	09:20:00	21:00:00	11	0	121	0	0	12
3.5	1.06	2	1	0	1	0	2.44	5.9536	1.784	1.25276	0.0582689	12.25	1.1236	1.56942	0.00339527	1	1	0	0	0	0	0	0	0	0	0	0	0	0	0	0	3	2	0	0	0	06:00:00	21:45:00	15	1	225	06:20:00	21:40:00	15	1	225	0	0	7
5.1	0.82	1	0	1	0	0	4.28	18.3184	2.90791	1.62924	-0.198451	26.01	0.6724	2.65442	0.0393828	#NULL!	#NULL!	999	6	0	0	#NULL!	#NULL!	1	0	1	0	0	0	0	0	3	2	0	#NULL!	#NULL!	07:00:00	20:50:00	13	1	169	09:30:00	21:30:00	12	0	144	0	0	8
7.9	0.91	1	0	1	0	0	6.99	48.8601	3.88896	2.06686	-0.0943107	62.41	0.8281	4.27192	0.0088945	#NULL!	#NULL!	999	11	1	1	#NULL!	#NULL!	1	0	0	0	0	0	#NULL!	#NULL!	3	2	0	#NULL!	#NULL!	08:30:00	20:30:00	12	0	144	09:15:00	20:30:00	11	0	121	0	0	9
4	1.27	2	1	0	1	0	2.73	7.4529	2.0086	1.38629	0.239017	16	1.6129	1.92181	0.0571291	1	2	3	11	0	1	0	0	0	1	1	0	0	0	0	0	3	2	0	1	0	06:00:00	21:30:00	15	1	225	08:00:00	21:15:00	13	1	169	2	1	9
4.1	#NULL!	#NULL!	#NULL!	#NULL!	#NULL!	#NULL!	#NULL!	#NULL!	#NULL!	1.41099	#NULL!	16.81	#NULL!	1.99088	#NULL!	1	1	0	2	0	0	0	0	0	1	1	1	0	0	0	0	2	2	0	0	0	05:45:00	20:30:00	14	1	196	#NULL!	#NULL!	#NULL!	#NULL!	#NULL!	0	0	999
4.4	0.68	0	0	0	0	0	3.72	13.8384	2.62745	1.4816	-0.385662	19.36	0.4624	2.19515	0.148736	#NULL!	#NULL!	999	11	999	1	#NULL!	#NULL!	#NULL!	#NULL!	#NULL!	#NULL!	#NULL!	0	#NULL!	#NULL!	2	3	0	#NULL!	#NULL!	06:30:00	20:05:00	13	1	169	06:30:00	20:10:00	13	1	169	0	0	9
1.92	0.55	0	0	0	0	0	1.37	1.8769	0.629621	0.652325	-0.597837	3.6864	0.3025	0.425528	0.357409	1	1	7	4	999	0	0	1	0	1	0	1	0	0	0	0	2	3	0	0	0	09:00:00	22:00:00	13	1	169	10:00:00	22:00:00	12	0	144	0	0	9
24	#NULL!	#NULL!	#NULL!	#NULL!	#NULL!	#NULL!	#NULL!	#NULL!	#NULL!	3.17805	#NULL!	576	#NULL!	10.1	#NULL!	#NULL!	#NULL!	999	999	#NULL!	999	#NULL!	#NULL!	0	1	0	1	0	#NULL!	0	0	#NULL!	#NULL!	#NULL!	#NULL!	#NULL!	05:30:00	20:37:00	15	1	225	#NULL!	#NULL!	#NULL!	#NULL!	#NULL!	1	0	#NULL!
4	#NULL!	#NULL!	#NULL!	#NULL!	#NULL!	#NULL!	#NULL!	#NULL!	#NULL!	1.38629	#NULL!	16	#NULL!	1.92181	#NULL!	1	1	5	0	0	0	0	0	0	0	1	1	0	0	0	1	3	2	0	0	0	06:00:00	21:00:00	15	1	225	#NULL!	#NULL!	#NULL!	#NULL!	#NULL!	0	0	999
4.9	1.22	2	1	0	1	0	3.68	13.5424	2.60583	1.58924	0.198851	24.01	1.4884	2.52567	0.0395417	3	3	17	16	0	1	1	2	0	1	0	1	0	0	0	1	2	3	0	0	1	09:30:00	20:40:00	11	0	121	10:00:00	21:55:00	11	0	121	2	1	8
2.4	1	2	1	0	1	0	1.4	1.96	0.672944	0.875469	0	5.76	1	0.766446	0	1	1	2	1	0	0	0	0	0	0	0	0	0	0	0	0	2	3	0	0	0	05:45:00	22:00:00	16	1	256	08:00:00	22:00:00	14	1	196	0	0	7
3.2	0.89	1	0	1	0	0	2.31	5.3361	1.6745	1.16315	-0.116534	10.24	0.7921	1.35292	0.0135801	2	2	8	19	0	1	0	1	0	0	0	0	0	0	1	1	2	2	0	1	0	09:00:00	20:55:00	11	0	121	06:00:00	21:50:00	15	1	225	2	1	11
3.1	1.22	2	1	0	1	0	1.88	3.5344	1.26254	1.1314	0.198851	9.61	1.4884	1.28007	0.0395417	2	3	11	11	0	1	1	1	1	0	1	0	0	0	1	1	2	2	0	0	1	07:30:00	21:05:00	13	1	169	07:00:00	21:45:00	14	1	196	1	0	7
2.4	#NULL!	#NULL!	#NULL!	#NULL!	#NULL!	#NULL!	#NULL!	#NULL!	#NULL!	0.875469	#NULL!	5.76	#NULL!	0.766446	#NULL!	#NULL!	#NULL!	999	15	999	1	#NULL!	#NULL!	#NULL!	#NULL!	#NULL!	#NULL!	#NULL!	999	#NULL!	#NULL!	2	999	0	#NULL!	#NULL!	#NULL!	20:00:00	#NULL!	#NULL!	#NULL!	#NULL!	#NULL!	#NULL!	#NULL!	#NULL!	0	0	#NULL!
4.7	1.63	3	1	0	0	1	3.07	9.4249	2.24336	1.54756	0.48858	22.09	2.6569	2.39495	0.23871	3	3	12	12	0	1	1	2	0	0	1	1	0	0	0	1	2	2	0	0	1	07:00:00	22:00:00	15	1	225	07:30:00	22:00:00	14	1	196	0	0	#NULL!
5	2.1	3	1	0	0	1	2.9	8.41	2.12942	1.60944	0.741937	25	4.41	2.59029	0.550471	1	3	10	7	1	0	1	1	#NULL!	#NULL!	#NULL!	#NULL!	#NULL!	0	#NULL!	#NULL!	2	2	0	0	1	08:30:00	21:15:00	12	0	144	07:30:00	21:20:00	13	1	169	0	0	14
#NULL!	0.91	1	0	1	0	0	#NULL!	#NULL!	#NULL!	#NULL!	-0.0943107	#NULL!	0.8281	#NULL!	0.0088945	#NULL!	#NULL!	999	999	#NULL!	999	#NULL!	#NULL!	1	0	0	1	0	#NULL!	0	0	#NULL!	#NULL!	#NULL!	#NULL!	#NULL!	#NULL!	#NULL!	#NULL!	#NULL!	#NULL!	06:30:00	20:30:00	14	1	196	1	0	#NULL!
3.7	7.7	3	1	0	0	1	-4	16	2.77259	1.30833	2.04122	13.69	59.29	1.71173	4.16658	1	2	0	1	1	0	0	0	0	0	0	0	0	0	#NULL!	#NULL!	2	2	0	1	0	09:30:00	21:53:00	12	0	144	06:15:00	21:00:00	14	1	196	0	0	#NULL!
107	30	3	1	0	0	1	77	5929	8.68761	4.67283	3.4012	11449	900	21.8353	11.5681	#NULL!	#NULL!	999	999	#NULL!	999	#NULL!	#NULL!	1	0	0	1	0	#NULL!	0	0	#NULL!	#NULL!	#NULL!	#NULL!	#NULL!	07:00:00	21:35:00	14	1	196	06:30:00	20:05:00	13	1	169	1	0	#NULL!
7.5	1.33	3	1	0	0	1	6.17	38.0689	3.6394	2.0149	0.285179	56.25	1.7689	4.05983	0.081327	3	3	12	10	1	1	1	2	0	1	0	1	0	0	#NULL!	#NULL!	2	2	0	0	1	10:30:00	22:00:00	11	0	121	10:00:00	21:30:00	11	0	121	0	0	#NULL!
3.5	1.5	3	1	0	0	1	2	4	1.38629	1.25276	0.405465	12.25	2.25	1.56942	0.164402	2	2	6	5	0	0	0	0	0	0	1	0	0	0	#NULL!	#NULL!	2	2	0	1	0	05:00:00	20:55:00	15	1	225	08:30:00	20:05:00	11	0	121	0	0	#NULL!
4.2	0.49	0	0	0	0	0	3.71	13.7641	2.62206	1.43508	-0.71335	17.64	0.2401	2.05947	0.508868	1	1	3	3	0	0	0	0	1	0	0	0	0	0	0	0	2	3	0	0	0	06:50:00	22:00:00	15	1	225	09:30:00	20:04:00	10	0	100	0	0	#NULL!
2.5	0.45	0	0	0	0	0	2.05	4.2025	1.43568	0.916291	-0.798508	6.25	0.2025	0.839589	0.637615	2	2	3	4	1	0	0	0	1	1	0	1	0	0	0	0	3	3	0	1	0	21:00:00	09:30:00	#NULL!	#NULL!	#NULL!	08:10:00	20:45:00	12	0	144	0	0	#NULL!
4	1.09	2	1	0	1	0	2.91	8.4681	2.13631	1.38629	0.0861777	16	1.1881	1.92181	0.0074266	#NULL!	#NULL!	999	2	0	0	#NULL!	#NULL!	#NULL!	#NULL!	#NULL!	#NULL!	#NULL!	0	0	0	2	2	0	#NULL!	#NULL!	06:30:00	20:20:00	13	1	169	06:30:00	20:11:00	13	1	169	0	0	#NULL!
4.9	0.89	1	0	1	0	0	4.01	16.0801	2.77758	1.58924	-0.116534	24.01	0.7921	2.52567	0.0135801	1	1	0	0	0	0	0	0	0	0	0	1	0	0	#NULL!	#NULL!	3	2	0	0	0	07:30:00	21:15:00	13	1	169	08:50:00	20:26:00	11	0	121	0	0	#NULL!
4	0.96	2	1	0	1	0	3.04	9.2416	2.22372	1.38629	-0.040822	16	0.9216	1.92181	0.00166644	#NULL!	#NULL!	999	8	0	0	#NULL!	#NULL!	1	0	1	1	0	0	0	0	3	2	0	#NULL!	#NULL!	05:30:00	20:45:00	15	1	225	07:00:00	20:17:00	13	1	169	0	0	#NULL!
3.4	1.01	2	1	0	1	0	2.39	5.7121	1.74259	1.22378	0.00995033	11.56	1.0201	1.49763	9.90091e-05	3	3	12	15	0	1	1	2	1	0	0	0	0	0	1	0	2	3	0	0	1	08:00:00	20:20:00	12	0	144	06:00:00	21:10:00	15	1	225	0	0	#NULL!
2.2	0.67	0	0	0	0	0	1.53	2.3409	0.850535	0.788457	-0.400478	4.84	0.4489	0.621665	0.160382	1	1	3	1	0	0	0	0	0	0	0	0	0	0	1	0	2	3	0	0	0	06:00:00	21:30:00	15	1	225	09:00:00	20:30:00	11	0	121	0	0	#NULL!
5.6	1.42	3	1	0	0	1	4.18	17.4724	2.86062	1.72277	0.350657	31.36	2.0164	2.96792	0.12296	1	1	5	0	0	0	0	0	0	0	0	0	0	0	0	0	2	3	0	0	0	10:00:00	21:30:00	11	0	121	09:00:00	21:00:00	12	0	144	0	0	#NULL!
2.5	0.76	1	0	1	0	0	1.74	3.0276	1.10777	0.916291	-0.274437	6.25	0.5776	0.839589	0.0753156	2	2	7	7	0	0	0	1	0	1	1	0	0	0	#NULL!	#NULL!	2	3	0	1	0	09:30:00	20:40:00	11	0	121	09:00:00	20:15:00	11	0	121	0	0	#NULL!
5.2	1.03	2	1	0	1	0	4.17	17.3889	2.85583	1.64866	0.0295588	27.04	1.0609	2.71808	0.000873723	2	2	2	3	0	0	0	0	1	0	0	1	0	0	1	0	2	3	0	1	0	11:00:00	21:00:00	10	0	100	09:00:00	22:00:00	13	1	169	0	0	#NULL!
2.9	0.99	2	1	0	1	0	1.91	3.6481	1.29421	1.06471	-0.0100503	8.41	0.9801	1.13361	0.000101009	1	1	5	2	0	0	0	0	0	0	0	0	0	0	0	0	2	2	0	0	0	07:00:00	21:50:00	14	1	196	08:15:00	22:00:00	13	1	169	0	0	#NULL!
5.4	0.82	1	0	1	0	0	4.58	20.9764	3.0434	1.6864	-0.198451	29.16	0.6724	2.84394	0.0393828	#NULL!	#NULL!	999	0	0	0	#NULL!	#NULL!	0	0	0	0	0	0	0	0	2	3	0	#NULL!	#NULL!	07:45:00	21:55:00	14	1	196	08:10:00	20:10:00	12	0	144	3	1	#NULL!
3.6	0.95	1	0	1	0	0	2.65	7.0225	1.94912	1.28093	-0.0512933	12.96	0.9025	1.64079	0.002631	1	1	3	0	0	0	0	0	0	0	0	0	0	0	0	0	2	2	0	0	0	08:00:00	21:30:00	13	1	169	08:00:00	20:40:00	12	0	144	0	0	#NULL!
4.4	0.95	1	0	1	0	0	3.45	11.9025	2.47675	1.4816	-0.0512933	19.36	0.9025	2.19515	0.002631	1	1	4	0	0	0	0	0	0	0	0	1	0	0	1	0	2	3	0	0	0	08:30:00	21:07:00	12	0	144	07:00:00	21:30:00	14	1	196	0	0	#NULL!
3.7	2	3	1	0	0	1	1.7	2.89	1.06126	1.30833	0.693147	13.69	4	1.71173	0.480453	#NULL!	#NULL!	999	2	0	0	#NULL!	#NULL!	#NULL!	#NULL!	#NULL!	#NULL!	#NULL!	0	1	0	2	3	0	#NULL!	#NULL!	#NULL!	21:55:00	#NULL!	#NULL!	#NULL!	10:00:00	21:22:00	11	0	121	0	0	#NULL!
3.2	#NULL!	#NULL!	#NULL!	#NULL!	#NULL!	#NULL!	#NULL!	#NULL!	#NULL!	1.16315	#NULL!	10.24	#NULL!	1.35292	#NULL!	#NULL!	#NULL!	999	4	0	0	#NULL!	#NULL!	#NULL!	#NULL!	#NULL!	#NULL!	#NULL!	0	#NULL!	#NULL!	2	3	0	#NULL!	#NULL!	21:30:00	07:00:00	#NULL!	#NULL!	#NULL!	#NULL!	#NULL!	#NULL!	#NULL!	#NULL!	0	0	#NULL!
4.8	1.41	3	1	0	0	1	3.39	11.4921	2.44166	1.56862	0.34359	23.04	1.9881	2.46056	0.118054	1	1	0	1	0	0	0	0	0	0	0	0	0	0	0	0	2	2	0	0	0	09:45:00	21:15:00	11	0	121	08:00:00	20:00:00	12	0	144	0	0	#NULL!
4.8	#NULL!	#NULL!	#NULL!	#NULL!	#NULL!	#NULL!	#NULL!	#NULL!	#NULL!	1.56862	#NULL!	23.04	#NULL!	2.46056	#NULL!	2	3	12	9	0	0	1	2	1	0	0	1	0	0	1	1	2	2	0	0	1	08:30:00	21:20:00	12	0	144	#NULL!	#NULL!	#NULL!	#NULL!	#NULL!	0	0	#NULL!
6.2	0.75	1	0	1	0	0	5.45	29.7025	3.39123	1.82455	-0.287682	38.44	0.5625	3.32898	0.082761	1	1	4	4	0	0	0	0	1	0	0	0	0	0	0	0	2	2	0	0	0	09:00:00	20:00:00	11	0	121	10:00:00	22:00:00	12	0	144	0	0	#NULL!
3.5	1.29	2	1	0	1	0	2.21	4.8841	1.58599	1.25276	0.254642	12.25	1.6641	1.56942	0.0648427	1	3	10	10	0	1	1	1	0	0	0	1	0	0	#NULL!	#NULL!	3	3	0	0	1	07:00:00	22:00:00	15	1	225	09:30:00	21:45:00	12	0	144	0	0	#NULL!
3.8	0.68	0	0	0	0	0	3.12	9.7344	2.27567	1.335	-0.385662	14.44	0.4624	1.78223	0.148736	1	1	0	3	0	0	0	0	0	0	1	0	0	0	1	0	2	3	0	0	0	07:30:00	22:00:00	14	1	196	06:00:00	20:00:00	14	1	196	0	0	13
6.4	0.57	0	0	0	0	0	5.83	33.9889	3.52603	1.8563	-0.562119	40.96	0.3249	3.44584	0.315978	#NULL!	#NULL!	999	0	0	0	#NULL!	#NULL!	1	1	0	1	0	0	0	0	2	3	0	#NULL!	#NULL!	09:00:00	20:56:00	11	0	121	06:30:00	20:37:00	14	1	196	0	0	#NULL!
3.6	1.07	2	1	0	1	0	2.53	6.4009	1.85644	1.28093	0.0676586	12.96	1.1449	1.64079	0.00457769	1	1	1	2	0	0	0	0	0	0	0	1	0	0	0	0	2	2	0	0	0	08:00:00	21:00:00	13	1	169	09:00:00	20:00:00	11	0	121	0	0	#NULL!
3.4	0.41	0	0	0	0	0	2.99	8.9401	2.19055	1.22378	-0.891598	11.56	0.1681	1.49763	0.794947	1	1	1	2	0	0	0	0	0	0	1	1	0	1	1	0	3	3	0	0	0	08:20:00	20:55:00	12	0	144	07:00:00	21:22:00	14	1	196	2	1	#NULL!
#NULL!	1.11	2	1	0	1	0	#NULL!	#NULL!	#NULL!	#NULL!	0.10436	#NULL!	1.2321	#NULL!	0.010891	#NULL!	#NULL!	999	999	#NULL!	999	#NULL!	#NULL!	0	0	0	1	0	#NULL!	0	0	#NULL!	#NULL!	#NULL!	#NULL!	#NULL!	#NULL!	#NULL!	#NULL!	#NULL!	#NULL!	07:00:00	21:00:00	14	1	196	1	0	#NULL!
4.3	1.06	2	1	0	1	0	3.24	10.4976	2.35115	1.45862	0.0582689	18.49	1.1236	2.12756	0.00339527	#NULL!	#NULL!	999	4	0	0	#NULL!	#NULL!	#NULL!	#NULL!	#NULL!	#NULL!	#NULL!	0	1	0	2	2	0	#NULL!	#NULL!	08:00:00	21:00:00	13	1	169	06:00:00	21:00:00	15	1	225	0	0	#NULL!
2.1	0.49	0	0	0	0	0	1.61	2.5921	0.952468	0.741937	-0.71335	4.41	0.2401	0.550471	0.508868	2	2	7	6	0	0	0	1	0	1	1	1	0	0	#NULL!	#NULL!	2	2	0	1	0	05:40:00	21:58:00	16	1	256	08:00:00	20:30:00	12	0	144	0	0	#NULL!
5.7	1.09	2	1	0	1	0	4.61	21.2521	3.05646	1.74047	0.0861777	32.49	1.1881	3.02922	0.0074266	3	3	19	12	1	1	1	2	1	0	0	1	0	0	#NULL!	#NULL!	2	2	0	0	1	08:30:00	20:20:00	11	0	121	09:00:00	21:50:00	12	0	144	0	0	#NULL!
2.6	1.06	2	1	0	1	0	1.54	2.3716	0.863565	0.955511	0.0582689	6.76	1.1236	0.913002	0.00339527	3	3	17	17	1	1	1	2	1	1	0	0	0	0	#NULL!	#NULL!	2	2	0	0	1	09:15:00	21:00:00	11	0	121	06:30:00	20:30:00	14	1	196	0	0	#NULL!
4.4	6	3	1	0	0	1	-1.6	2.56	0.940007	1.4816	1.79176	19.36	36	2.19515	3.2104	1	1	2	0	0	0	0	0	0	#NULL!	1	0	0	0	0	0	2	2	0	0	0	08:00:00	21:55:00	13	1	169	08:00:00	21:45:00	13	1	169	4	1	#NULL!
3.4	1.4	3	1	0	0	1	2	4	1.38629	1.22378	0.336472	11.56	1.96	1.49763	0.113214	1	3	10	8	0	0	1	1	0	0	1	1	0	0	#NULL!	#NULL!	2	3	0	0	1	08:00:00	21:00:00	13	1	169	07:45:00	22:00:00	14	1	196	0	0	#NULL!
3.3	1.55	3	1	0	0	1	1.75	3.0625	1.11923	1.19392	0.438255	10.89	2.4025	1.42545	0.192067	3	3	16	13	0	1	1	2	0	0	1	1	0	0	#NULL!	#NULL!	2	2	0	0	1	07:15:00	20:30:00	13	1	169	07:00:00	20:20:00	13	1	169	3	1	#NULL!
5.2	0.74	1	0	1	0	0	4.46	19.8916	2.9903	1.64866	-0.301105	27.04	0.5476	2.71808	0.0906643	1	1	4	0	0	0	0	0	0	0	1	1	0	0	#NULL!	#NULL!	2	2	0	0	0	09:00:00	20:20:00	11	0	121	08:00:00	20:20:00	12	0	144	3	1	#NULL!
12	#NULL!	#NULL!	#NULL!	#NULL!	#NULL!	#NULL!	#NULL!	#NULL!	#NULL!	2.48491	#NULL!	144	#NULL!	6.17476	#NULL!	2	3	11	15	1	1	1	1	1	1	0	1	0	0	#NULL!	#NULL!	2	999	0	0	1	07:00:00	22:00:00	15	1	225	#NULL!	#NULL!	#NULL!	#NULL!	#NULL!	0	0	#NULL!
2.8	0.58	0	0	0	0	0	2.22	4.9284	1.59501	1.02962	-0.544727	7.84	0.3364	1.06012	0.296728	1	1	1	0	0	0	0	0	0	0	0	0	0	0	0	0	2	2	0	0	0	07:00:00	21:53:00	14	1	196	07:00:00	21:35:00	14	1	196	0	0	#NULL!
4.9	1.66	3	1	0	0	1	3.24	10.4976	2.35115	1.58924	0.506818	24.01	2.7556	2.52567	0.256864	1	1	0	0	0	0	0	0	0	0	1	0	0	0	0	0	2	2	0	0	0	09:40:00	22:00:00	12	0	144	09:30:00	21:30:00	12	0	144	0	0	#NULL!
2.7	0.71	0	0	0	0	0	1.99	3.9601	1.37627	0.993252	-0.34249	7.29	0.5041	0.986549	0.1173	1	1	2	0	0	0	0	0	1	0	0	0	0	0	#NULL!	#NULL!	2	3	0	0	0	08:00:00	21:45:00	13	1	169	06:10:00	20:30:00	14	1	196	0	0	#NULL!
4.2	1.89	3	1	0	0	1	2.31	5.3361	1.6745	1.43508	0.636577	17.64	3.5721	2.05947	0.40523	1	3	11	5	0	0	1	1	0	#NULL!	1	1	0	0	0	0	2	2	0	0	1	09:00:00	21:00:00	12	0	144	07:00:00	21:30:00	14	1	196	0	0	#NULL!
3	1.35	3	1	0	0	1	1.65	2.7225	1.00155	1.09861	0.300105	9	1.8225	1.20695	0.0900628	2	2	6	5	0	0	0	0	0	0	0	0	0	0	#NULL!	#NULL!	2	2	0	1	0	08:00:00	20:52:00	12	0	144	07:15:00	20:17:00	13	1	169	0	0	#NULL!
6.2	#NULL!	#NULL!	#NULL!	#NULL!	#NULL!	#NULL!	#NULL!	#NULL!	#NULL!	1.82455	#NULL!	38.44	#NULL!	3.32898	#NULL!	#NULL!	#NULL!	999	9	0	0	#NULL!	#NULL!	#NULL!	#NULL!	#NULL!	#NULL!	0	0	#NULL!	#NULL!	2	3	0	#NULL!	#NULL!	09:10:00	20:00:00	10	0	100	#NULL!	#NULL!	#NULL!	#NULL!	#NULL!	2	1	#NULL!
2.1	0.3	0	0	0	0	0	1.8	3.24	1.17557	0.741937	-1.20397	4.41	0.09	0.550471	1.44955	1	1	0	4	0	0	0	0	0	0	1	0	0	0	#NULL!	#NULL!	2	2	0	0	0	07:00:00	20:45:00	13	1	169	09:00:00	21:30:00	12	0	144	0	0	#NULL!
5.2	0.3	0	0	0	0	0	4.9	24.01	3.17847	1.64866	-1.20397	27.04	0.09	2.71808	1.44955	1	1	1	0	0	0	0	0	0	0	1	1	0	0	#NULL!	#NULL!	3	2	0	0	0	09:00:00	20:10:00	11	0	121	07:00:00	20:45:00	13	1	169	0	0	#NULL!
3.5	#NULL!	#NULL!	#NULL!	#NULL!	#NULL!	#NULL!	#NULL!	#NULL!	#NULL!	1.25276	#NULL!	12.25	#NULL!	1.56942	#NULL!	1	3	10	2	0	0	1	1	1	#NULL!	0	0	0	0	#NULL!	#NULL!	2	3	0	0	1	09:30:00	20:30:00	11	0	121	#NULL!	#NULL!	#NULL!	#NULL!	#NULL!	0	0	#NULL!
3.6	#NULL!	#NULL!	#NULL!	#NULL!	#NULL!	#NULL!	#NULL!	#NULL!	#NULL!	1.28093	#NULL!	12.96	#NULL!	1.64079	#NULL!	#NULL!	#NULL!	999	6	0	0	#NULL!	#NULL!	#NULL!	#NULL!	#NULL!	#NULL!	#NULL!	0	#NULL!	#NULL!	2	3	0	#NULL!	#NULL!	10:30:00	21:30:00	11	0	121	#NULL!	#NULL!	#NULL!	#NULL!	#NULL!	0	0	#NULL!
4.3	0.84	1	0	1	0	0	3.46	11.9716	2.48254	1.45862	-0.174353	18.49	0.7056	2.12756	0.0303991	1	1	8	3	0	0	0	1	1	#NULL!	0	1	0	0	0	0	2	2	0	0	0	08:00:00	22:00:00	14	1	196	08:00:00	21:30:00	13	1	169	0	0	#NULL!
2.2	#NULL!	#NULL!	#NULL!	#NULL!	#NULL!	#NULL!	#NULL!	#NULL!	#NULL!	0.788457	#NULL!	4.84	#NULL!	0.621665	#NULL!	2	2	9	16	0	1	0	1	0	0	1	1	0	0	#NULL!	#NULL!	3	2	0	1	0	07:15:00	21:10:00	13	1	169	#NULL!	#NULL!	#NULL!	#NULL!	#NULL!	0	0	#NULL!
3.3	1.51	3	1	0	0	1	1.79	3.2041	1.16443	1.19392	0.41211	10.89	2.2801	1.42545	0.169834	3	3	13	11	0	1	1	2	0	1	0	1	0	0	#NULL!	#NULL!	2	3	0	0	1	08:15:00	20:20:00	12	0	144	07:45:00	20:30:00	12	0	144	0	0	999
1.83	1.01	2	1	0	1	0	0.82	0.6724	-0.396902	0.604316	0.00995033	3.3489	1.0201	0.365198	9.90091e-05	1	1	1	0	0	0	0	0	0	0	0	1	0	0	#NULL!	#NULL!	3	2	0	0	0	07:45:00	21:55:00	14	1	196	08:00:00	20:50:00	12	0	144	0	0	#NULL!
3.8	1.13	2	1	0	1	0	2.67	7.1289	1.96416	1.335	0.122218	14.44	1.2769	1.78223	0.0149371	2	2	5	4	1	0	0	0	0	#NULL!	0	0	0	0	#NULL!	#NULL!	2	3	0	1	0	10:00:00	20:35:00	10	0	100	09:30:00	20:36:00	11	0	121	0	0	#NULL!
6	0.65	0	0	0	0	0	5.35	28.6225	3.35419	1.79176	-0.430783	36	0.4225	3.2104	0.185574	2	2	1	10	1	1	0	0	0	#NULL!	0	1	0	0	#NULL!	#NULL!	2	2	0	1	0	06:50:00	20:15:00	13	1	169	09:15:00	20:30:00	11	0	121	0	0	#NULL!
3	1.33	3	1	0	0	1	1.67	2.7889	1.02565	1.09861	0.285179	9	1.7689	1.20695	0.081327	1	1	7	5	0	0	0	1	0	#NULL!	0	1	0	0	#NULL!	#NULL!	2	999	0	0	0	08:30:00	21:55:00	13	1	169	09:00:00	20:05:00	11	0	121	0	0	#NULL!
3.8	#NULL!	#NULL!	#NULL!	#NULL!	#NULL!	#NULL!	#NULL!	#NULL!	#NULL!	1.335	#NULL!	14.44	#NULL!	1.78223	#NULL!	1	1	2	6	0	0	0	0	0	#NULL!	1	0	0	0	#NULL!	#NULL!	2	2	0	0	0	08:00:00	20:00:00	12	0	144	#NULL!	#NULL!	#NULL!	#NULL!	#NULL!	2	1	#NULL!
2.2	0.59	0	0	0	0	0	1.61	2.5921	0.952468	0.788457	-0.527633	4.84	0.3481	0.621665	0.278396	2	2	5	11	1	1	0	0	0	0	1	0	0	0	#NULL!	#NULL!	2	999	0	1	0	08:30:00	21:40:00	13	1	169	07:00:00	21:15:00	14	1	196	0	0	#NULL!
156	1.76	3	1	0	0	1	154.24	23790	10.077	5.04986	0.565314	24336	3.0976	25.501	0.31958	2	2	1	1	1	0	0	0	0	#NULL!	1	1	1	0	#NULL!	#NULL!	2	3	0	1	0	#NULL!	#NULL!	#NULL!	#NULL!	#NULL!	08:00:00	20:10:00	12	0	144	0	0	#NULL!
4.1	1.5	3	1	0	0	1	2.6	6.76	1.91102	1.41099	0.405465	16.81	2.25	1.99088	0.164402	1	1	9	6	0	0	0	1	1	#NULL!	0	1	0	0	#NULL!	#NULL!	2	2	0	0	0	09:30:00	21:45:00	12	0	144	06:30:00	20:30:00	14	1	196	0	0	#NULL!
3.7	1.15	2	1	0	1	0	2.55	6.5025	1.87219	1.30833	0.139762	13.69	1.3225	1.71173	0.0195334	1	1	0	7	0	0	0	0	0	0	1	0	0	0	#NULL!	#NULL!	3	2	0	0	0	09:00:00	22:00:00	13	1	169	11:00:00	20:15:00	9	0	81	0	0	#NULL!
3.8	8.8	3	1	0	0	1	-5	25	3.21888	1.335	2.17475	14.44	77.44	1.78223	4.72955	1	1	9	4	0	0	0	1	1	#NULL!	1	0	0	0	#NULL!	#NULL!	2	2	0	0	0	08:45:00	21:15:00	12	0	144	09:00:00	21:00:00	12	0	144	0	0	#NULL!
2.4	0.3	0	0	0	0	0	2.1	4.41	1.48387	0.875469	-1.20397	5.76	0.09	0.766446	1.44955	2	2	5	8	0	0	0	0	0	#NULL!	1	1	0	0	#NULL!	#NULL!	2	2	0	1	0	07:10:00	20:02:00	12	0	144	08:30:00	20:15:00	11	0	121	0	0	#NULL!
3.3	1.6	3	1	0	0	1	1.7	2.89	1.06126	1.19392	0.470004	10.89	2.56	1.42545	0.220903	#NULL!	#NULL!	999	4	0	0	#NULL!	#NULL!	#NULL!	#NULL!	#NULL!	#NULL!	#NULL!	0	#NULL!	#NULL!	2	3	0	#NULL!	#NULL!	07:30:00	21:55:00	14	1	196	08:45:00	21:51:00	13	1	169	0	0	#NULL!
2.5	2.1	3	1	0	0	1	0.4	0.16	-1.83258	0.916291	0.741937	6.25	4.41	0.839589	0.550471	1	1	2	1	0	0	0	0	0	#NULL!	1	0	0	0	#NULL!	#NULL!	2	2	0	0	0	07:00:00	21:00:00	14	1	196	07:00:00	21:30:00	14	1	196	0	0	#NULL!
2.9	1.16	2	1	0	1	0	1.74	3.0276	1.10777	1.06471	0.14842	8.41	1.3456	1.13361	0.0220285	2	2	8	8	0	0	0	1	1	#NULL!	0	1	0	0	#NULL!	#NULL!	3	2	0	1	0	08:25:00	20:00:00	11	0	121	06:20:00	20:15:00	13	1	169	0	0	#NULL!
3.3	1.39	3	1	0	0	1	1.91	3.6481	1.29421	1.19392	0.329304	10.89	1.9321	1.42545	0.108441	1	1	0	1	0	0	0	0	0	#NULL!	0	1	0	0	#NULL!	#NULL!	2	2	0	0	0	07:30:00	21:04:00	13	1	169	08:05:00	21:57:00	13	1	169	0	0	#NULL!
4	#NULL!	#NULL!	#NULL!	#NULL!	#NULL!	#NULL!	#NULL!	#NULL!	#NULL!	1.38629	#NULL!	16	#NULL!	1.92181	#NULL!	#NULL!	#NULL!	999	999	#NULL!	999	#NULL!	#NULL!	#NULL!	#NULL!	#NULL!	#NULL!	#NULL!	#NULL!	#NULL!	#NULL!	#NULL!	#NULL!	#NULL!	#NULL!	#NULL!	09:24:00	21:00:00	11	0	121	#NULL!	#NULL!	#NULL!	#NULL!	#NULL!	1	0	#NULL!
2.9	1.04	2	1	0	1	0	1.86	3.4596	1.24115	1.06471	0.0392207	8.41	1.0816	1.13361	0.00153826	2	2	9	14	0	1	0	1	0	#NULL!	1	1	0	0	#NULL!	#NULL!	2	2	0	1	0	09:45:00	22:00:00	12	0	144	09:30:00	20:45:00	11	0	121	0	0	#NULL!
3.1	1.19	2	1	0	1	0	1.91	3.6481	1.29421	1.1314	0.173953	9.61	1.4161	1.28007	0.0302598	3	3	19	14	1	1	1	2	1	#NULL!	0	0	0	0	#NULL!	#NULL!	2	3	0	0	1	09:00:00	20:40:00	11	0	121	08:30:00	21:55:00	13	1	169	0	0	#NULL!
3.4	0.99	2	1	0	1	0	2.41	5.8081	1.75925	1.22378	-0.0100503	11.56	0.9801	1.49763	0.000101009	1	1	3	4	0	0	0	0	0	#NULL!	1	0	0	0	#NULL!	#NULL!	2	2	0	0	0	07:00:00	21:09:00	14	1	196	08:30:00	20:00:00	11	0	121	0	0	#NULL!
4.7	#NULL!	#NULL!	#NULL!	#NULL!	#NULL!	#NULL!	#NULL!	#NULL!	#NULL!	1.54756	#NULL!	22.09	#NULL!	2.39495	#NULL!	1	1	5	5	0	0	0	0	0	#NULL!	1	1	0	0	#NULL!	#NULL!	3	2	0	0	0	07:00:00	20:00:00	13	1	169	#NULL!	#NULL!	#NULL!	#NULL!	#NULL!	0	0	#NULL!
3.4	1.81	3	1	0	0	1	1.59	2.5281	0.927468	1.22378	0.593327	11.56	3.2761	1.49763	0.352037	1	1	0	2	0	0	0	0	0	#NULL!	0	0	0	0	#NULL!	#NULL!	2	2	0	0	0	06:30:00	20:00:00	13	1	169	06:30:00	22:00:00	15	1	225	0	0	#NULL!
2.1	0.58	0	0	0	0	0	1.52	2.3104	0.837421	0.741937	-0.544727	4.41	0.3364	0.550471	0.296728	1	1	2	0	0	0	0	0	0	0	1	0	0	0	#NULL!	#NULL!	3	2	0	0	0	06:00:00	21:21:00	15	1	225	05:45:00	21:40:00	15	1	225	0	0	#NULL!
3.1	1.77	3	1	0	0	1	1.33	1.7689	0.570358	1.1314	0.57098	9.61	3.1329	1.28007	0.326018	1	1	2	3	0	0	0	0	0	#NULL!	0	1	0	0	#NULL!	#NULL!	2	2	0	0	0	05:30:00	20:00:00	14	1	196	07:00:00	21:05:00	14	1	196	0	0	#NULL!
3.5	1.35	3	1	0	0	1	2.15	4.6225	1.53094	1.25276	0.300105	12.25	1.8225	1.56942	0.0900628	#NULL!	#NULL!	999	20	0	1	#NULL!	#NULL!	#NULL!	#NULL!	#NULL!	#NULL!	#NULL!	1	#NULL!	#NULL!	2	3	0	#NULL!	#NULL!	07:50:00	22:20:00	14	1	196	12:00:00	21:50:00	9	0	81	0	0	#NULL!
2.4	1.15	2	1	0	1	0	1.25	1.5625	0.446287	0.875469	0.139762	5.76	1.3225	0.766446	0.0195334	1	1	7	6	0	0	0	1	0	#NULL!	0	0	0	0	#NULL!	#NULL!	2	2	0	0	0	07:00:00	20:15:00	13	1	169	07:30:00	21:00:00	13	1	169	0	0	#NULL!
3.3	0.74	1	0	1	0	0	2.56	6.5536	1.88001	1.19392	-0.301105	10.89	0.5476	1.42545	0.0906643	1	2	4	4	1	0	0	0	0	#NULL!	1	1	0	0	#NULL!	#NULL!	2	3	0	1	0	06:07:00	21:30:00	15	1	225	07:00:00	20:07:00	13	1	169	0	0	#NULL!
3.6	0.93	1	0	1	0	0	2.67	7.1289	1.96416	1.28093	-0.0725707	12.96	0.8649	1.64079	0.00526651	1	2	0	2	1	0	0	0	0	#NULL!	1	1	0	0	#NULL!	#NULL!	2	2	0	1	0	06:45:00	21:29:00	14	1	196	08:30:00	21:30:00	13	1	169	0	0	#NULL!
5	1.32	3	1	0	0	1	3.68	13.5424	2.60583	1.60944	0.277632	25	1.7424	2.59029	0.0770794	1	2	6	8	0	0	0	0	1	#NULL!	0	1	0	0	#NULL!	#NULL!	2	3	0	1	0	06:15:00	20:35:00	14	1	196	07:20:00	21:50:00	14	1	196	0	0	#NULL!
3.4	0.96	2	1	0	1	0	2.44	5.9536	1.784	1.22378	-0.040822	11.56	0.9216	1.49763	0.00166644	2	2	4	11	0	1	0	0	1	#NULL!	1	1	0	0	#NULL!	#NULL!	2	3	0	1	0	08:00:00	21:41:00	13	1	169	06:45:00	21:00:00	14	1	196	0	0	#NULL!
3	0.9	1	0	1	0	0	2.1	4.41	1.48387	1.09861	-0.105361	9	0.81	1.20695	0.0111008	1	1	4	4	0	0	0	0	0	#NULL!	1	1	0	0	#NULL!	#NULL!	3	2	0	0	0	05:35:00	21:10:00	15	1	225	06:30:00	22:00:00	15	1	225	0	0	#NULL!
4.8	0.7	0	0	0	0	0	4.1	16.81	2.82197	1.56862	-0.356675	23.04	0.49	2.46056	0.127217	1	1	2	6	0	0	0	0	1	#NULL!	0	1	0	0	#NULL!	#NULL!	3	3	0	0	0	05:45:00	20:10:00	14	1	196	#NULL!	#NULL!	#NULL!	#NULL!	#NULL!	0	0	999
3.4	1.85	3	1	0	0	1	1.55	2.4025	0.87651	1.22378	0.615186	11.56	3.4225	1.49763	0.378453	#NULL!	#NULL!	999	3	0	0	#NULL!	#NULL!	0	#NULL!	0	1	0	0	#NULL!	#NULL!	3	2	0	#NULL!	#NULL!	08:00:00	22:00:00	14	1	196	05:30:00	21:00:00	15	1	225	0	0	#NULL!
3.2	1.4	3	1	0	0	1	1.8	3.24	1.17557	1.16315	0.336472	10.24	1.96	1.35292	0.113214	1	3	11	10	0	1	1	1	0	#NULL!	1	0	0	0	#NULL!	#NULL!	2	2	0	0	1	07:30:00	22:15:00	14	1	196	06:30:00	22:00:00	15	1	225	0	0	#NULL!
2.4	0.41	0	0	0	0	0	1.99	3.9601	1.37627	0.875469	-0.891598	5.76	0.1681	0.766446	0.794947	1	1	4	4	0	0	0	0	0	#NULL!	0	1	0	0	#NULL!	#NULL!	2	2	0	0	0	05:25:00	22:00:00	16	1	256	#NULL!	#NULL!	#NULL!	#NULL!	#NULL!	0	0	999
1.96	0.48	0	0	0	0	0	1.48	2.1904	0.784084	0.672944	-0.733969	3.8416	0.2304	0.452854	0.538711	1	1	4	6	0	0	0	0	0	0	1	0	0	0	#NULL!	#NULL!	3	3	0	0	0	07:15:00	22:00:00	14	1	196	08:30:00	21:36:00	13	1	169	0	0	#NULL!
4.7	1.84	3	1	0	0	1	2.86	8.1796	2.10164	1.54756	0.609766	22.09	3.3856	2.39495	0.371814	#NULL!	#NULL!	999	6	1	0	#NULL!	#NULL!	1	#NULL!	#NULL!	1	0	0	#NULL!	#NULL!	2	2	0	#NULL!	#NULL!	06:30:00	20:30:00	14	1	196	08:00:00	21:00:00	13	1	169	0	0	#NULL!
4.3	#NULL!	#NULL!	#NULL!	#NULL!	#NULL!	#NULL!	#NULL!	#NULL!	#NULL!	1.45862	#NULL!	18.49	#NULL!	2.12756	#NULL!	2	2	5	14	0	1	0	0	1	#NULL!	0	1	0	0	#NULL!	#NULL!	2	2	0	1	0	06:45:00	21:50:00	15	1	225	#NULL!	#NULL!	#NULL!	#NULL!	#NULL!	0	0	#NULL!
2.4	1.1	2	1	0	1	0	1.3	1.69	0.524729	0.875469	0.0953102	5.76	1.21	0.766446	0.00908403	2	2	6	5	0	0	0	0	0	#NULL!	0	0	0	0	#NULL!	#NULL!	2	2	0	1	0	07:00:00	21:40:00	14	1	196	06:50:00	21:20:00	14	1	196	0	0	#NULL!
4	0.58	0	0	0	0	0	3.42	11.6964	2.45928	1.38629	-0.544727	16	0.3364	1.92181	0.296728	1	2	6	11	0	1	0	0	0	#NULL!	1	0	0	0	#NULL!	#NULL!	2	2	0	1	0	08:00:00	20:05:00	12	0	144	07:45:00	22:00:00	14	1	196	0	0	#NULL!
2.8	0.56	0	0	0	0	0	2.24	5.0176	1.61295	1.02962	-0.579818	7.84	0.3136	1.06012	0.336189	2	2	8	4	0	0	0	1	0	#NULL!	0	0	1	1	#NULL!	#NULL!	2	2	0	1	0	06:30:00	20:00:00	13	1	169	06:30:00	21:00:00	14	1	196	0	0	#NULL!
3.2	0.88	1	0	1	0	0	2.32	5.3824	1.68313	1.16315	-0.127833	10.24	0.7744	1.35292	0.0163414	#NULL!	2	1	11	0	1	0	0	0	#NULL!	1	1	0	0	#NULL!	#NULL!	3	3	0	1	0	09:30:00	21:59:00	12	0	144	07:30:00	22:00:00	14	1	196	4	1	#NULL!
5.2	#NULL!	#NULL!	#NULL!	#NULL!	#NULL!	#NULL!	#NULL!	#NULL!	#NULL!	1.64866	#NULL!	27.04	#NULL!	2.71808	#NULL!	3	3	20	20	1	1	1	2	1	#NULL!	0	1	1	1	#NULL!	#NULL!	3	3	0	0	1	11:00:00	21:00:00	10	0	100	#NULL!	#NULL!	#NULL!	#NULL!	#NULL!	0	0	#NULL!
2.7	0.75	1	0	1	0	0	1.95	3.8025	1.33566	0.993252	-0.287682	7.29	0.5625	0.986549	0.082761	1	1	4	7	0	0	0	0	0	#NULL!	0	0	0	0	#NULL!	#NULL!	2	3	0	0	0	05:45:00	21:10:00	15	1	225	07:50:00	21:55:00	14	1	196	0	0	#NULL!
3.1	1.18	2	1	0	1	0	1.92	3.6864	1.30465	1.1314	0.165514	9.61	1.3924	1.28007	0.027395	2	2	9	4	1	0	0	1	0	#NULL!	1	1	0	0	#NULL!	#NULL!	3	3	0	1	0	07:15:00	20:43:00	13	1	169	09:15:00	21:15:00	12	0	144	0	0	#NULL!
3.1	1.42	3	1	0	0	1	1.68	2.8224	1.03759	1.1314	0.350657	9.61	2.0164	1.28007	0.12296	#NULL!	#NULL!	999	2	0	0	#NULL!	#NULL!	0	#NULL!	0	1	0	0	#NULL!	#NULL!	3	2	0	#NULL!	#NULL!	06:45:00	20:30:00	13	1	169	06:45:00	20:00:00	13	1	169	0	0	#NULL!
2.6	0.86	1	0	1	0	0	1.74	3.0276	1.10777	0.955511	-0.150823	6.76	0.7396	0.913002	0.0227475	#NULL!	#NULL!	999	5	0	0	#NULL!	#NULL!	1	#NULL!	1	1	0	0	#NULL!	#NULL!	3	3	0	#NULL!	#NULL!	06:30:00	20:50:00	14	1	196	07:30:00	20:15:00	12	0	144	0	0	#NULL!
5.3	1.03	2	1	0	1	0	4.27	18.2329	2.90323	1.66771	0.0295588	28.09	1.0609	2.78125	0.000873723	1	3	10	7	0	0	1	1	1	#NULL!	0	1	0	0	#NULL!	#NULL!	2	3	0	0	1	07:30:00	20:30:00	13	1	169	08:30:00	21:30:00	13	1	169	0	0	#NULL!
6	0.57	0	0	0	0	0	5.43	29.4849	3.38388	1.79176	-0.562119	36	0.3249	3.2104	0.315978	2	2	6	14	0	1	0	0	0	#NULL!	1	1	0	0	#NULL!	#NULL!	2	2	0	1	0	07:00:00	20:15:00	13	1	169	06:00:00	21:45:00	15	1	225	0	0	#NULL!
13	2.3	3	1	0	0	1	10.7	114.49	4.74049	2.56495	0.832909	169	5.29	6.57897	0.693738	1	1	8	3	0	0	0	1	1	#NULL!	0	1	0	0	#NULL!	#NULL!	3	2	0	0	0	09:04:00	20:58:00	11	0	121	07:30:00	21:43:00	14	1	196	0	0	#NULL!
3.7	1.48	3	1	0	0	1	2.22	4.9284	1.59501	1.30833	0.392042	13.69	2.1904	1.71173	0.153697	1	1	5	3	0	0	0	0	0	#NULL!	0	1	0	0	#NULL!	#NULL!	3	2	0	0	0	07:15:00	21:00:00	13	1	169	05:45:00	21:00:00	15	1	225	0	0	#NULL!
2.8	0.77	1	0	1	0	0	2.03	4.1209	1.41607	1.02962	-0.261365	7.84	0.5929	1.06012	0.0683115	#NULL!	#NULL!	999	17	0	1	#NULL!	#NULL!	0	#NULL!	0	1	0	0	#NULL!	#NULL!	2	2	0	#NULL!	#NULL!	07:00:00	21:07:00	14	1	196	07:30:00	20:40:00	13	1	169	0	0	#NULL!
2.9	0.68	0	0	0	0	0	2.22	4.9284	1.59501	1.06471	-0.385662	8.41	0.4624	1.13361	0.148736	1	1	1	5	0	0	0	0	0	#NULL!	1	1	1	1	#NULL!	#NULL!	2	2	0	0	0	05:55:00	20:05:00	14	1	196	06:30:00	21:05:00	14	1	196	0	0	#NULL!
3.1	1.02	2	1	0	1	0	2.08	4.3264	1.46474	1.1314	0.0198026	9.61	1.0404	1.28007	0.000392144	#NULL!	#NULL!	999	8	1	0	#NULL!	#NULL!	0	#NULL!	0	0	0	0	#NULL!	#NULL!	2	3	0	#NULL!	#NULL!	10:00:00	22:00:00	12	0	144	09:00:00	20:15:00	11	0	121	0	0	#NULL!
#NULL!	0.71	0	0	0	0	0	#NULL!	#NULL!	#NULL!	#NULL!	-0.34249	#NULL!	0.5041	#NULL!	0.1173	1	1	2	3	0	0	0	0	0	#NULL!	1	1	0	0	#NULL!	#NULL!	2	2	0	0	0	07:00:00	21:10:00	14	1	196	07:00:00	20:17:00	13	1	169	0	0	#NULL!
4.4	#NULL!	#NULL!	#NULL!	#NULL!	#NULL!	#NULL!	#NULL!	#NULL!	#NULL!	1.4816	#NULL!	19.36	#NULL!	2.19515	#NULL!	#NULL!	#NULL!	999	2	0	0	#NULL!	#NULL!	0	#NULL!	0	0	0	0	#NULL!	#NULL!	2	3	0	#NULL!	#NULL!	07:00:00	21:00:00	14	1	196	#NULL!	#NULL!	#NULL!	#NULL!	#NULL!	0	0	#NULL!
1.92	0.3	0	0	0	0	0	1.62	2.6244	0.964852	0.652325	-1.20397	3.6864	0.09	0.425528	1.44955	1	1	0	1	0	0	0	0	1	0	1	1	0	0	#NULL!	#NULL!	2	2	0	0	0	06:30:00	21:25:00	14	1	196	07:15:00	21:55:00	14	1	196	0	0	#NULL!
4.1	1.12	2	1	0	1	0	2.98	8.8804	2.18385	1.41099	0.113329	16.81	1.2544	1.99088	0.0128434	1	1	8	2	0	0	0	1	0	#NULL!	0	1	0	0	#NULL!	#NULL!	2	3	0	0	0	07:00:00	21:20:00	14	1	196	06:30:00	20:10:00	13	1	169	0	0	#NULL!
#NULL!	3.5	3	1	0	0	1	#NULL!	#NULL!	#NULL!	#NULL!	1.25276	#NULL!	12.25	#NULL!	1.56942	1	1	6	8	0	0	0	0	0	#NULL!	0	0	0	0	#NULL!	#NULL!	2	2	0	0	0	06:30:00	20:20:00	13	1	169	07:30:00	21:00:00	13	1	169	0	0	#NULL!
4.9	0.89	1	0	1	0	0	4.01	16.0801	2.77758	1.58924	-0.116534	24.01	0.7921	2.52567	0.0135801	3	3	13	16	0	1	1	2	0	#NULL!	1	0	0	0	#NULL!	#NULL!	2	2	0	0	1	07:00:00	20:20:00	13	1	169	06:30:00	20:30:00	14	1	196	0	0	#NULL!
3.8	0.46	0	0	0	0	0	3.34	11.1556	2.41194	1.335	-0.776529	14.44	0.2116	1.78223	0.602997	1	3	10	8	0	0	1	1	0	#NULL!	0	1	0	0	#NULL!	#NULL!	2	2	0	0	1	06:45:00	21:05:00	14	1	196	07:30:00	21:30:00	14	1	196	0	0	#NULL!
7.7	1.31	2	1	0	1	0	6.39	40.8321	3.70947	2.04122	0.270027	59.29	1.7161	4.16658	0.0729147	#NULL!	#NULL!	999	3	0	0	#NULL!	#NULL!	0	#NULL!	1	1	0	0	#NULL!	#NULL!	2	999	0	#NULL!	#NULL!	05:45:00	20:30:00	14	1	196	06:50:00	21:50:00	15	1	225	0	0	#NULL!
4.2	#NULL!	#NULL!	#NULL!	#NULL!	#NULL!	#NULL!	#NULL!	#NULL!	#NULL!	1.43508	#NULL!	17.64	#NULL!	2.05947	#NULL!	2	2	5	13	0	1	0	0	0	#NULL!	0	1	0	0	#NULL!	#NULL!	2	2	0	1	0	08:00:00	21:40:00	13	1	169	#NULL!	#NULL!	#NULL!	#NULL!	#NULL!	0	0	#NULL!
4.7	2.1	3	1	0	0	1	2.6	6.76	1.91102	1.54756	0.741937	22.09	4.41	2.39495	0.550471	1	1	7	6	0	0	0	1	0	#NULL!	0	1	0	0	#NULL!	#NULL!	2	999	0	0	0	08:00:00	22:10:00	14	1	196	#NULL!	#NULL!	#NULL!	#NULL!	#NULL!	0	0	#NULL!
3.9	#NULL!	#NULL!	#NULL!	#NULL!	#NULL!	#NULL!	#NULL!	#NULL!	#NULL!	1.36098	#NULL!	15.21	#NULL!	1.85226	#NULL!	1	1	0	0	0	0	0	0	1	#NULL!	0	1	0	0	#NULL!	#NULL!	2	3	0	0	0	06:30:00	20:22:00	13	1	169	#NULL!	#NULL!	#NULL!	#NULL!	#NULL!	0	0	#NULL!
2.6	1.15	2	1	0	1	0	1.45	2.1025	0.743127	0.955511	0.139762	6.76	1.3225	0.913002	0.0195334	2	2	5	6	1	0	0	0	0	#NULL!	1	0	0	0	#NULL!	#NULL!	2	2	0	1	0	09:00:00	#NULL!	#NULL!	#NULL!	#NULL!	07:15:00	21:45:00	14	1	196	0	0	#NULL!
5	1.05	2	1	0	1	0	3.95	15.6025	2.74743	1.60944	0.0487902	25	1.1025	2.59029	0.00238048	2	2	3	2	0	0	0	0	1	#NULL!	0	1	0	0	#NULL!	#NULL!	3	2	0	1	0	07:00:00	20:10:00	13	1	169	06:30:00	20:10:00	13	1	169	0	0	#NULL!
5.3	1.26	2	1	0	1	0	4.04	16.3216	2.79249	1.66771	0.231112	28.09	1.5876	2.78125	0.0534126	2	3	11	8	1	0	1	1	0	#NULL!	1	0	0	0	#NULL!	#NULL!	2	2	0	0	1	07:15:00	20:30:00	13	1	169	09:00:00	21:09:00	12	0	144	0	0	#NULL!
2.4	1.11	2	1	0	1	0	1.29	1.6641	0.509284	0.875469	0.10436	5.76	1.2321	0.766446	0.010891	#NULL!	#NULL!	999	6	0	0	#NULL!	#NULL!	1	#NULL!	1	1	0	0	#NULL!	#NULL!	2	2	0	#NULL!	#NULL!	07:00:00	20:50:00	13	1	169	09:30:00	21:30:00	12	0	144	0	0	#NULL!
3	1.3	2	1	0	1	0	1.7	2.89	1.06126	1.09861	0.262364	9	1.69	1.20695	0.068835	1	2	0	10	0	1	0	0	1	#NULL!	0	0	0	0	#NULL!	#NULL!	2	999	0	1	0	05:45:00	21:00:00	15	1	225	06:30:00	20:05:00	13	1	169	0	0	#NULL!
2.2	0.77	1	0	1	0	0	1.43	2.0449	0.715349	0.788457	-0.261365	4.84	0.5929	0.621665	0.0683115	2	2	4	4	1	0	0	0	1	0	0	1	0	0	#NULL!	#NULL!	2	2	0	1	0	09:15:00	20:45:00	11	0	121	10:45:00	21:07:00	10	0	100	0	0	#NULL!
3.5	0.3	0	0	0	0	0	3.2	10.24	2.3263	1.25276	-1.20397	12.25	0.09	1.56942	1.44955	1	2	4	11	0	1	0	0	0	#NULL!	1	0	0	0	#NULL!	#NULL!	2	2	0	1	0	05:30:00	20:00:00	14	1	196	06:30:00	20:22:00	13	1	169	0	0	#NULL!
6.1	2.1	3	1	0	0	1	4	16	2.77259	1.80829	0.741937	37.21	4.41	3.26991	0.550471	3	3	12	16	0	1	1	2	0	#NULL!	1	0	0	0	#NULL!	#NULL!	3	3	0	0	1	07:00:00	20:00:00	13	1	169	07:15:00	21:15:00	14	1	196	0	0	#NULL!
3.5	1.97	3	1	0	0	1	1.53	2.3409	0.850535	1.25276	0.678034	12.25	3.8809	1.56942	0.459729	2	2	2	3	0	0	0	0	0	#NULL!	0	1	0	0	#NULL!	#NULL!	2	2	0	1	0	07:00:00	22:00:00	15	1	225	09:20:00	20:15:00	10	0	100	0	0	#NULL!
4.8	2.2	3	1	0	0	1	2.6	6.76	1.91102	1.56862	0.788457	23.04	4.84	2.46056	0.621665	1	1	1	0	0	0	0	0	0	#NULL!	0	1	0	0	#NULL!	#NULL!	3	2	0	0	0	07:00:00	21:40:00	14	1	196	07:15:00	22:00:00	14	1	196	0	0	#NULL!
1.96	#NULL!	#NULL!	#NULL!	#NULL!	#NULL!	#NULL!	#NULL!	#NULL!	#NULL!	0.672944	#NULL!	3.8416	#NULL!	0.452854	#NULL!	#NULL!	#NULL!	999	999	#NULL!	999	#NULL!	#NULL!	#NULL!	0	#NULL!	#NULL!	#NULL!	#NULL!	#NULL!	#NULL!	#NULL!	#NULL!	#NULL!	#NULL!	#NULL!	07:00:00	21:35:00	14	1	196	#NULL!	#NULL!	#NULL!	#NULL!	#NULL!	1	0	#NULL!
7	13	3	1	0	0	1	-6	36	3.58352	1.94591	2.56495	49	169	3.78657	6.57897	1	1	1	0	0	0	0	0	0	#NULL!	0	0	0	0	#NULL!	#NULL!	3	2	0	0	0	06:00:00	20:00:00	14	1	196	06:45:00	21:58:00	15	1	225	0	0	#NULL!
[truncated: 1 more columns]
